# Supplementary material for: The Exploration of miRNAs From Porcine Fallopian Tube Stem Cells on Porcine Oocytes
Source: Front Vet Sci. 2022 May 9;9:869217. doi: 10.3389/fvets.2022.869217 (PMC9125035; doi:10.3389/fvets.2022.869217)
Supplement: Supplementary Table 1 — The list of 267 miRNAs identified by next generation sequencing. [file Table_1.XLSX]

## Sheet: 工作表1
Name	Alias
ssc-miR-148a-3p	MIMAT0002124
ssc-miR-10b	MIMAT0013885
ssc-miR-99a-5p	MIMAT0013896
ssc-miR-151-3p	MIMAT0013883
ssc-miR-378	MIMAT0013868
ssc-miR-140-3p	MIMAT0006786
ssc-miR-152	MIMAT0013887
ssc-let-7f-5p	MIMAT0002152
ssc-miR-423-5p	MIMAT0013880
ssc-miR-143-3p	MIMAT0013879
ssc-miR-320	MIMAT0013878
ssc-miR-27b-3p	MIMAT0013890
ssc-miR-6529	MIMAT0041611
ssc-miR-22-3p	MIMAT0015710
ssc-let-7a	MIMAT0013865
ssc-let-7g	MIMAT0013867
ssc-let-7c	MIMAT0002151
ssc-miR-202-3p	MIMAT0022956
ssc-miR-24-3p	MIMAT0002134
ssc-miR-28-3p	MIMAT0015211
ssc-miR-148b-3p	MIMAT0013901
ssc-miR-381-3p	MIMAT0037380
ssc-miR-99b	MIMAT0006018
ssc-miR-128	MIMAT0002157
ssc-miR-100	MIMAT0013911
ssc-miR-146a-5p	MIMAT0022963
ssc-miR-215	MIMAT0010192
ssc-miR-10a-5p	MIMAT0013884
ssc-miR-185	MIMAT0007759
ssc-miR-191	MIMAT0013876
ssc-miR-423-3p	MIMAT0013881
ssc-miR-26a	MIMAT0002135
ssc-miR-1271-5p	MIMAT0037381
ssc-miR-21-5p	MIMAT0002165
ssc-miR-199b-3p	MIMAT0007760
ssc-miR-92a	MIMAT0013908
ssc-miR-199a-3p	MIMAT0013875
ssc-miR-29a-3p	MIMAT0013870
ssc-miR-103	MIMAT0002154
ssc-miR-532-5p	MIMAT0013940
ssc-miR-122-5p	MIMAT0002119
ssc-miR-296-3p	MIMAT0022958
ssc-miR-184	MIMAT0002127
ssc-miR-9843-3p	MIMAT0037061
ssc-miR-7134-3p	MIMAT0028144
ssc-miR-371-5p	MIMAT0037081
ssc-miR-378b-3p	MIMAT0037082
ssc-miR-23a	MIMAT0002133
ssc-miR-101	MIMAT0010185
ssc-miR-192	MIMAT0013910
ssc-miR-30a-3p	MIMAT0015300
ssc-miR-1	MIMAT0010187
ssc-miR-125b	MIMAT0002120
ssc-miR-23b	MIMAT0013893
ssc-miR-181a	MIMAT0010191
ssc-miR-30d	MIMAT0013871
ssc-miR-335	MIMAT0013955
ssc-miR-30e-3p	MIMAT0013873
ssc-miR-7142-3p	MIMAT0028160
ssc-miR-574-3p	MIMAT0013951
ssc-miR-744	MIMAT0015708
ssc-miR-31	MIMAT0025360
ssc-miR-214-3p	MIMAT0002147
ssc-miR-708-3p	MIMAT0017383
ssc-miR-182	MIMAT0025366
ssc-miR-129b	MIMAT0020586
ssc-miR-129a-5p	MIMAT0032108
ssc-miR-181b	MIMAT0002126
ssc-miR-186-5p	MIMAT0002162
ssc-miR-1839-5p	MIMAT0013952
ssc-miR-183	MIMAT0002145
ssc-miR-7-5p	MIMAT0002141
ssc-miR-202-5p	MIMAT0013948
ssc-miR-26b-5p	MIMAT0041595
ssc-miR-27a	MIMAT0002148
ssc-miR-328	MIMAT0013949
ssc-miR-676-3p	MIMAT0013943
ssc-miR-151-5p	MIMAT0013882
ssc-miR-30a-5p	MIMAT0010193
ssc-miR-2483	MIMAT0025390
ssc-miR-200b	MIMAT0041606
ssc-miR-361-3p	MIMAT0013934
ssc-miR-30c-5p	MIMAT0002167
ssc-miR-107	MIMAT0002155
ssc-miR-148a-5p	MIMAT0022920
ssc-miR-4331-3p	MIMAT0017955
ssc-miR-221-3p	MIMAT0007762
ssc-miR-450b-5p	MIMAT0013927
ssc-let-7d-3p	MIMAT0025357
ssc-let-7d-5p	MIMAT0025356
ssc-miR-17-5p	MIMAT0007755
ssc-miR-92b-3p	MIMAT0013909
ssc-miR-125a	MIMAT0013897
ssc-miR-193a-5p	MIMAT0013894
ssc-miR-4331-5p	MIMAT0037379
ssc-miR-425-5p	MIMAT0013917
ssc-miR-542-3p	MIMAT0013925
ssc-miR-339-5p	MIMAT0013939
ssc-miR-145-5p	MIMAT0002123
ssc-miR-1842	MIMAT0041594
ssc-miR-339	MIMAT0025372
ssc-miR-181d-5p	MIMAT0013888
ssc-miR-141	MIMAT0041605
ssc-miR-676-5p	MIMAT0017382
ssc-miR-206	MIMAT0013864
ssc-miR-342	MIMAT0013944
ssc-miR-2366	MIMAT0025388
ssc-let-7e	MIMAT0013866
ssc-miR-92b-5p	MIMAT0017377
ssc-miR-195	MIMAT0013928
ssc-miR-361-5p	MIMAT0013933
ssc-miR-769-3p	MIMAT0013958
ssc-miR-130a	MIMAT0007758
ssc-miR-132	MIMAT0025361
ssc-miR-1343	MIMAT0020596
ssc-miR-451	MIMAT0018382
ssc-miR-432-5p	MIMAT0013946
ssc-miR-340	MIMAT0013891
ssc-miR-199a-5p	MIMAT0013874
ssc-miR-1307	MIMAT0013936
ssc-miR-503	MIMAT0010189
ssc-miR-219a	MIMAT0020590
ssc-miR-218	MIMAT0025371
ssc-miR-218-5p	MIMAT0022961
ssc-miR-4334-3p	MIMAT0020366
ssc-let-7i-5p	MIMAT0002153
ssc-miR-16	MIMAT0007754
ssc-miR-218b	MIMAT0020589
ssc-miR-7139-3p	MIMAT0028154
ssc-miR-30e-5p	MIMAT0013872
ssc-miR-671-3p	MIMAT0025382
ssc-miR-105-1	MIMAT0002116
ssc-miR-22-5p	MIMAT0015709
ssc-miR-769-5p	MIMAT0020363
ssc-miR-874	MIMAT0025384
ssc-miR-126-3p	MIMAT0018378
ssc-miR-187	MIMAT0020587
ssc-miR-425-3p	MIMAT0013918
ssc-miR-660	MIMAT0041612
ssc-miR-500-3p	MIMAT0013956
ssc-miR-486	MIMAT0013886
ssc-miR-452	MIMAT0025374
ssc-miR-30b-5p	MIMAT0007756
ssc-miR-499-5p	MIMAT0013877
ssc-miR-10384	MIMAT0041592
ssc-miR-628-3p	MIMAT0037368
ssc-miR-24-1-5p	MIMAT0015210
ssc-miR-331-5p	MIMAT0013929
ssc-miR-375	MIMAT0041608
ssc-miR-664-5p	MIMAT0013906
ssc-miR-34c	MIMAT0013916
ssc-miR-142-5p	MIMAT0013919
ssc-miR-421-3p	MIMAT0022962
ssc-miR-1224	MIMAT0017965
ssc-miR-345-3p	MIMAT0013900
ssc-miR-149	MIMAT0018379
ssc-miR-493-3p	MIMAT0025378
ssc-miR-671-5p	MIMAT0025381
ssc-miR-210	MIMAT0007761
ssc-miR-95	MIMAT0002142
ssc-miR-7144-5p	MIMAT0028163
ssc-miR-199b-5p	MIMAT0017339
ssc-miR-28-5p	MIMAT0002136
ssc-miR-323	MIMAT0002139
ssc-miR-146b	MIMAT0010190
ssc-miR-21-3p	MIMAT0037322
ssc-miR-222	MIMAT0013942
ssc-miR-1468	MIMAT0025386
ssc-miR-15b	MIMAT0002125
ssc-miR-299	MIMAT0015712
ssc-miR-18b	MIMAT0020585
ssc-miR-2411	MIMAT0025389
ssc-miR-370	MIMAT0025373
ssc-miR-493-5p	MIMAT0025377
ssc-miR-374b-5p	MIMAT0013915
ssc-miR-139-5p	MIMAT0002159
ssc-miR-6516	MIMAT0041610
ssc-miR-330	MIMAT0041601
ssc-miR-450c-5p	MIMAT0015717
ssc-miR-19b	MIMAT0013950
ssc-miR-145-3p	MIMAT0022919
ssc-miR-29b	MIMAT0002137
ssc-miR-497	MIMAT0013926
ssc-miR-10383	MIMAT0041591
ssc-miR-574-5p	MIMAT0037367
ssc-miR-615	MIMAT0020595
ssc-miR-98	MIMAT0013905
ssc-miR-143-5p	MIMAT0017374
ssc-miR-9860-5p	MIMAT0037079
ssc-miR-10a-3p	MIMAT0022954
ssc-miR-7137-3p	MIMAT0028150
ssc-miR-1388	MIMAT0041590
ssc-miR-365-5p	MIMAT0017376
ssc-miR-382	MIMAT0017956
ssc-miR-194a-5p	MIMAT0025368
ssc-miR-1285	MIMAT0013954
ssc-miR-34a	MIMAT0007757
ssc-miR-224	MIMAT0002132
ssc-miR-205	MIMAT0002146
ssc-miR-193a-3p	MIMAT0013895
ssc-miR-532-3p	MIMAT0013941
ssc-miR-363	MIMAT0015711
ssc-miR-181c	MIMAT0002144
ssc-miR-2320-3p	MIMAT0020598
ssc-miR-4339	MIMAT0017980
ssc-miR-424-3p	MIMAT0013921
ssc-miR-20a-5p	MIMAT0002129
ssc-miR-664-3p	MIMAT0013907
ssc-miR-148b-5p	MIMAT0022955
ssc-miR-7-3p	MIMAT0037317
ssc-miR-455-5p	MIMAT0022957
ssc-miR-18a	MIMAT0002161
ssc-miR-30c-3p	MIMAT0022922
ssc-miR-129a-3p	MIMAT0013959
ssc-miR-1839-3p	MIMAT0017385
ssc-miR-504	MIMAT0013931
ssc-miR-212	MIMAT0025370
ssc-miR-10388	MIMAT0041600
ssc-miR-7137-5p	MIMAT0028149
ssc-miR-9807-5p	MIMAT0037025
ssc-miR-339-3p	MIMAT0017381
ssc-miR-365-3p	MIMAT0013904
ssc-miR-490	MIMAT0017959
ssc-miR-29c	MIMAT0002166
ssc-miR-505	MIMAT0013961
ssc-miR-490-3p	MIMAT0022960
ssc-miR-10386	MIMAT0041598
ssc-miR-214-5p	MIMAT0037318
ssc-miR-1306-5p	MIMAT0013937
ssc-miR-9-1	MIMAT0002168
ssc-miR-9-2	MIMAT0002169
ssc-miR-708-5p	MIMAT0013945
ssc-miR-296-5p	MIMAT0017952
ssc-miR-19a	MIMAT0002128
ssc-miR-133b	MIMAT0013869
ssc-miR-106a	MIMAT0002118
ssc-miR-133a-5p	MIMAT0015299
ssc-miR-127	MIMAT0013932
ssc-miR-140-5p	MIMAT0002143
ssc-miR-9816-3p	MIMAT0037034
ssc-miR-9835-3p	MIMAT0037053
ssc-miR-7135-3p	MIMAT0028146
ssc-miR-10391	MIMAT0041604
ssc-miR-20b	MIMAT0025359
ssc-miR-135	MIMAT0002121
ssc-miR-325	MIMAT0002150
ssc-miR-204	MIMAT0002164
ssc-miR-15a	MIMAT0007753
ssc-miR-221-5p	MIMAT0022949
ssc-miR-450a	MIMAT0010188
ssc-miR-27b-5p	MIMAT0013889
ssc-miR-885-5p	MIMAT0013902
ssc-miR-374a-3p	MIMAT0013914
ssc-miR-374b-3p	MIMAT0017378
ssc-miR-424-5p	MIMAT0013920
ssc-miR-130b-5p	MIMAT0037366
ssc-miR-130b-3p	MIMAT0013922
ssc-miR-369	MIMAT0015714
ssc-miR-1296-5p	MIMAT0022964
ssc-miR-9	MIMAT0025358
ssc-miR-150	MIMAT0025365
ssc-miR-582-3p	MIMAT0025380
ssc-miR-7134-5p	MIMAT0028143
ssc-miR-7136-5p	MIMAT0028147
ssc-miR-7138-3p	MIMAT0028152
ssc-miR-9785-5p	MIMAT0037002
ssc-miR-9839-5p	MIMAT0037057
