# Supplementary material for: The Exploration of miRNAs From Porcine Fallopian Tube Stem Cells on Porcine Oocytes
Source: Front Vet Sci. 2022 May 9;9:869217. doi: 10.3389/fvets.2022.869217 (PMC9125035; doi:10.3389/fvets.2022.869217)
Supplement: Supplementary Table 2 — The list of targeted genes affecting MAPK pathway. [file Table_2.XLSX]

## Sheet: 工作表1
database	mature_mirna_acc	mature_mirna_id	target_symbol	target_entrez	target_ensembl	score	type
miranda	MIMAT0000438	hsa-miR-152-3p	MARCH2	51257	ENSG00000099785	-0.9793	predicted
miranda	MIMAT0000243	hsa-miR-148a-3p	MARCH2	51257	ENSG00000099785	-0.9793	predicted
miranda	MIMAT0000243	hsa-miR-148a-3p	A4GNT	51146	ENSG00000118017	-1.0617	predicted
miranda	MIMAT0000438	hsa-miR-152-3p	A4GNT	51146	ENSG00000118017	-1.0617	predicted
miranda	MIMAT0000077	hsa-miR-22-3p	A4GNT	51146	ENSG00000118017	-1.1654	predicted
mirdb	MIMAT0000243	hsa-miR-148a-3p	A4GNT	51146	ENSG00000118017	91.4394	predicted
mirdb	MIMAT0000438	hsa-miR-152-3p	A4GNT	51146	ENSG00000118017	91.4394	predicted
targetscan	MIMAT0000077	hsa-miR-22-3p	A4GNT	51146	ENSG00000118017	-0.601	predicted
pictar	MIMAT0000067	hsa-let-7f-5p	AAK1	22848	ENSG00000115977	19.1548	predicted
miranda	MIMAT0000067	hsa-let-7f-5p	AATK-AS1	388428	ENSG00000225180	-0.8116	predicted
miranda	MIMAT0000067	hsa-let-7f-5p	AATK-AS1	388428	ENSG00000225180	-1.0519	predicted
miranda	MIMAT0000243	hsa-miR-148a-3p	ABCA1	19	ENSG00000165029	-0.9855	predicted
miranda	MIMAT0000438	hsa-miR-152-3p	ABCA1	19	ENSG00000165029	-0.9855	predicted
miranda	MIMAT0000438	hsa-miR-152-3p	ABCA12	26154	ENSG00000144452	-0.9005	predicted
miranda	MIMAT0000243	hsa-miR-148a-3p	ABCA12	26154	ENSG00000144452	-0.9005	predicted
targetscan	MIMAT0000438	hsa-miR-152-3p	ABCB10	23456	ENSG00000135776	-0.291	predicted
targetscan	MIMAT0000243	hsa-miR-148a-3p	ABCB10	23456	ENSG00000135776	-0.291	predicted
mirdb	MIMAT0000243	hsa-miR-148a-3p	ABCB7	22	ENSG00000131269	97.3379	predicted
mirdb	MIMAT0000438	hsa-miR-152-3p	ABCB7	22	ENSG00000131269	97.3379	predicted
mirdb	MIMAT0000243	hsa-miR-148a-3p	ABCB7	22	ENSG00000131269	96.8923	predicted
mirdb	MIMAT0000438	hsa-miR-152-3p	ABCB7	22	ENSG00000131269	96.8923	predicted
targetscan	MIMAT0000438	hsa-miR-152-3p	ABCB7	22	ENSG00000131269	-0.515	predicted
targetscan	MIMAT0000243	hsa-miR-148a-3p	ABCB7	22	ENSG00000131269	-0.515	predicted
mirdb	MIMAT0000067	hsa-let-7f-5p	ABCB9	23457	ENSG00000150967	83.2753	predicted
targetscan	MIMAT0000067	hsa-let-7f-5p	ABCB9	23457	ENSG00000150967	-0.422	predicted
miranda	MIMAT0000243	hsa-miR-148a-3p	ABCC3	8714	ENSG00000108846	-0.8064	predicted
miranda	MIMAT0000438	hsa-miR-152-3p	ABCC3	8714	ENSG00000108846	-0.8064	predicted
mirdb	MIMAT0000510	hsa-miR-320a-3p	ABCC5	10057	ENSG00000114770	86.9448	predicted
mirdb	MIMAT0000067	hsa-let-7f-5p	ABCC5	10057	ENSG00000114770	83.3736	predicted
miranda	MIMAT0000067	hsa-let-7f-5p	ABCC6P1	653190	ENSG00000256340	-1.0578	predicted
miranda	MIMAT0000438	hsa-miR-152-3p	ABCC6P1	653190	ENSG00000256340	-1.2404	predicted
miranda	MIMAT0000243	hsa-miR-148a-3p	ABCC6P1	653190	ENSG00000256340	-1.2404	predicted
miranda	MIMAT0000243	hsa-miR-148a-3p	ABCD2	225	ENSG00000173208	-0.7866	predicted
miranda	MIMAT0000438	hsa-miR-152-3p	ABCD2	225	ENSG00000173208	-0.8146	predicted
miranda	MIMAT0000438	hsa-miR-152-3p	ABCD3	5825	ENSG00000117528	-1.2123	predicted
miranda	MIMAT0000243	hsa-miR-148a-3p	ABCD3	5825	ENSG00000117528	-1.2123	predicted
mirdb	MIMAT0000243	hsa-miR-148a-3p	ABCD3	5825	ENSG00000117528	87.858	predicted
mirdb	MIMAT0000438	hsa-miR-152-3p	ABCD3	5825	ENSG00000117528	87.858	predicted
targetscan	MIMAT0000243	hsa-miR-148a-3p	ABCD3	5825	ENSG00000117528	-0.388	predicted
targetscan	MIMAT0000438	hsa-miR-152-3p	ABCD3	5825	ENSG00000117528	-0.388	predicted
miranda	MIMAT0000510	hsa-miR-320a-3p	ABHD13	84945	ENSG00000139826	-0.8788	predicted
mirdb	MIMAT0000510	hsa-miR-320a-3p	ABHD13	84945	ENSG00000139826	95.851	predicted
pictar	MIMAT0000510	hsa-miR-320a-3p	ABHD13	84945	ENSG00000139826	27.6518	predicted
miranda	MIMAT0000438	hsa-miR-152-3p	ABHD17C	58489	ENSG00000136379	-0.8	predicted
miranda	MIMAT0000243	hsa-miR-148a-3p	ABHD17C	58489	ENSG00000136379	-0.8	predicted
targetscan	MIMAT0000067	hsa-let-7f-5p	ABHD17C	58489	ENSG00000136379	-0.347	predicted
miranda	MIMAT0000438	hsa-miR-152-3p	ABHD6	57406	ENSG00000163686	-0.961	predicted
miranda	MIMAT0000438	hsa-miR-152-3p	ABHD6	57406	ENSG00000163686	-1.0193	predicted
miranda	MIMAT0000510	hsa-miR-320a-3p	ABI3BP	25890	ENSG00000154175	-0.8383	predicted
pictar	MIMAT0000067	hsa-let-7f-5p	ABL2	27	ENSG00000143322	18.9622	predicted
miranda	MIMAT0000243	hsa-miR-148a-3p	ABLIM3	22885	ENSG00000173210	-0.9601	predicted
miranda	MIMAT0000438	hsa-miR-152-3p	ABLIM3	22885	ENSG00000173210	-0.9601	predicted
mirdb	MIMAT0000067	hsa-let-7f-5p	ABT1	29777	ENSG00000146109	88.7917	predicted
targetscan	MIMAT0000067	hsa-let-7f-5p	AC008443.1		ENSG00000268397	-0.481	predicted
targetscan	MIMAT0000067	hsa-let-7f-5p	AC010441.1		ENSG00000269636	-0.563	predicted
targetscan	MIMAT0000067	hsa-let-7f-5p	AC068987.1		ENSG00000260415	-0.453	predicted
targetscan	MIMAT0000243	hsa-miR-148a-3p	AC135178.1		ENSG00000198150	-0.446	predicted
targetscan	MIMAT0000438	hsa-miR-152-3p	AC135178.1		ENSG00000198150	-0.446	predicted
miranda	MIMAT0000243	hsa-miR-148a-3p	ACAD9	28976	ENSG00000177646	-1.1238	predicted
miranda	MIMAT0000438	hsa-miR-152-3p	ACAD9	28976	ENSG00000177646	-1.1238	predicted
miranda	MIMAT0000438	hsa-miR-152-3p	ACBD3	64746	ENSG00000182827	-0.9981	predicted
mirdb	MIMAT0000510	hsa-miR-320a-3p	ACBD3	64746	ENSG00000182827	84.8553	predicted
targetscan	MIMAT0000067	hsa-let-7f-5p	ACER2	340485	ENSG00000177076	-0.333	predicted
miranda	MIMAT0000077	hsa-miR-22-3p	ACER3	55331	ENSG00000078124	-0.8766	predicted
miranda	MIMAT0000077	hsa-miR-22-3p	ACER3	55331	ENSG00000078124	-0.8766	predicted
targetscan	MIMAT0000077	hsa-miR-22-3p	ACER3	55331	ENSG00000078124	-0.453	predicted
targetscan	MIMAT0000067	hsa-let-7f-5p	ACPP	55	ENSG00000014257	-0.309	predicted
miranda	MIMAT0000243	hsa-miR-148a-3p	ACSL4	2182	ENSG00000068366	-0.82	predicted
miranda	MIMAT0000067	hsa-let-7f-5p	ACSL6	23305	ENSG00000164398	-1.1901	predicted
mirdb	MIMAT0000067	hsa-let-7f-5p	ACSL6	23305	ENSG00000164398	84.6123	predicted
targetscan	MIMAT0000067	hsa-let-7f-5p	ACSL6	23305	ENSG00000164398	-0.344	predicted
mirdb	MIMAT0000067	hsa-let-7f-5p	ACTA1	58	ENSG00000143632	88.5858	predicted
mirdb	MIMAT0000510	hsa-miR-320a-3p	ACTL6A	86	ENSG00000136518	89.945	predicted
mirdb	MIMAT0000510	hsa-miR-320a-3p	ACTL6A	86	ENSG00000136518	83.4477	predicted
miranda	MIMAT0000067	hsa-let-7f-5p	ACTR10	55860	ENSG00000131966	-0.9975	predicted
miranda	MIMAT0000067	hsa-let-7f-5p	ACTR10	55860	ENSG00000131966	-1.1316	predicted
miranda	MIMAT0000243	hsa-miR-148a-3p	ACVR1	90	ENSG00000115170	-1.2561	predicted
miranda	MIMAT0000438	hsa-miR-152-3p	ACVR1	90	ENSG00000115170	-1.2561	predicted
mirdb	MIMAT0000438	hsa-miR-152-3p	ACVR1	90	ENSG00000115170	93.1249	predicted
mirdb	MIMAT0000243	hsa-miR-148a-3p	ACVR1	90	ENSG00000115170	93.1249	predicted
targetscan	MIMAT0000243	hsa-miR-148a-3p	ACVR1	90	ENSG00000115170	-0.397	predicted
targetscan	MIMAT0000438	hsa-miR-152-3p	ACVR1	90	ENSG00000115170	-0.397	predicted
mirdb	MIMAT0000067	hsa-let-7f-5p	ACVR1C	130399	ENSG00000123612	91.2353	predicted
mirdb	MIMAT0000067	hsa-let-7f-5p	ACVR1C	130399	ENSG00000123612	86.0294	predicted
targetscan	MIMAT0000067	hsa-let-7f-5p	ACVR1C	130399	ENSG00000123612	-0.457	predicted
pictar	MIMAT0000067	hsa-let-7f-5p	ACVR2A	92	ENSG00000121989	25.3035	predicted
pictar	MIMAT0000510	hsa-miR-320a-3p	ACVR2B	93	ENSG00000114739	49.7409	predicted
pictar	MIMAT0000067	hsa-let-7f-5p	ACVR2B	93	ENSG00000114739	35.4523	predicted
targetscan	MIMAT0000067	hsa-let-7f-5p	ACVR2B	93	ENSG00000114739	-0.287	predicted
mirdb	MIMAT0000510	hsa-miR-320a-3p	ADAL	161823	ENSG00000168803	88.4098	predicted
targetscan	MIMAT0000438	hsa-miR-152-3p	ADAM10	102	ENSG00000137845	-0.348	predicted
targetscan	MIMAT0000243	hsa-miR-148a-3p	ADAM10	102	ENSG00000137845	-0.356	predicted
targetscan	MIMAT0000243	hsa-miR-148a-3p	ADAM17	6868	ENSG00000151694	-0.301	predicted
targetscan	MIMAT0000438	hsa-miR-152-3p	ADAM17	6868	ENSG00000151694	-0.301	predicted
mirdb	MIMAT0000243	hsa-miR-148a-3p	ADAM22	53616	ENSG00000008277	93.1124	predicted
mirdb	MIMAT0000243	hsa-miR-148a-3p	ADAM22	53616	ENSG00000008277	93.0415	predicted
mirdb	MIMAT0000438	hsa-miR-152-3p	ADAM22	53616	ENSG00000008277	90.81	predicted
mirdb	MIMAT0000438	hsa-miR-152-3p	ADAM22	53616	ENSG00000008277	90.724	predicted
miranda	MIMAT0000243	hsa-miR-148a-3p	ADAM23	8745	ENSG00000114948	-0.9566	predicted
miranda	MIMAT0000438	hsa-miR-152-3p	ADAM23	8745	ENSG00000114948	-0.9566	predicted
mirdb	MIMAT0000438	hsa-miR-152-3p	ADAM23	8745	ENSG00000114948	86.9475	predicted
mirdb	MIMAT0000243	hsa-miR-148a-3p	ADAM23	8745	ENSG00000114948	86.9475	predicted
miranda	MIMAT0000438	hsa-miR-152-3p	ADAM28	10863	ENSG00000042980	-0.8624	predicted
miranda	MIMAT0000243	hsa-miR-148a-3p	ADAM28	10863	ENSG00000042980	-0.889	predicted
mirdb	MIMAT0000510	hsa-miR-320a-3p	ADAM28	10863	ENSG00000042980	91.2506	predicted
mirdb	MIMAT0000067	hsa-let-7f-5p	ADAMTS15	170689	ENSG00000166106	97.1793	predicted
mirdb	MIMAT0000243	hsa-miR-148a-3p	ADAMTS15	170689	ENSG00000166106	87.6523	predicted
mirdb	MIMAT0000438	hsa-miR-152-3p	ADAMTS15	170689	ENSG00000166106	87.6523	predicted
miranda	MIMAT0000243	hsa-miR-148a-3p	ADAMTS19	171019	ENSG00000145808	-1.057	predicted
miranda	MIMAT0000438	hsa-miR-152-3p	ADAMTS19	171019	ENSG00000145808	-1.057	predicted
mirdb	MIMAT0000438	hsa-miR-152-3p	ADAMTS19	171019	ENSG00000145808	96.2372	predicted
mirdb	MIMAT0000243	hsa-miR-148a-3p	ADAMTS19	171019	ENSG00000145808	96.2372	predicted
miranda	MIMAT0000067	hsa-let-7f-5p	ADAMTS8	11095	ENSG00000134917	-1.2436	predicted
mirdb	MIMAT0000067	hsa-let-7f-5p	ADAMTS8	11095	ENSG00000134917	95.2613	predicted
targetscan	MIMAT0000067	hsa-let-7f-5p	ADAMTS8	11095	ENSG00000134917	-0.579	predicted
miranda	MIMAT0000067	hsa-let-7f-5p	ADCK1	57143	ENSG00000063761	-1.1073	predicted
targetscan	MIMAT0000243	hsa-miR-148a-3p	ADCY2	108	ENSG00000078295	-0.299	predicted
targetscan	MIMAT0000438	hsa-miR-152-3p	ADCY2	108	ENSG00000078295	-0.299	predicted
miranda	MIMAT0000243	hsa-miR-148a-3p	ADCYAP1	116	ENSG00000141433	-1.195	predicted
miranda	MIMAT0000438	hsa-miR-152-3p	ADCYAP1	116	ENSG00000141433	-1.195	predicted
mirdb	MIMAT0000438	hsa-miR-152-3p	ADGRB3	577	ENSG00000135298	94.293	predicted
mirdb	MIMAT0000243	hsa-miR-148a-3p	ADGRB3	577	ENSG00000135298	94.293	predicted
targetscan	MIMAT0000438	hsa-miR-152-3p	ADGRB3	577	ENSG00000135298	-0.516	predicted
targetscan	MIMAT0000243	hsa-miR-148a-3p	ADGRB3	577	ENSG00000135298	-0.524	predicted
mirdb	MIMAT0000438	hsa-miR-152-3p	ADGRF5	221395	ENSG00000069122	90.1408	predicted
mirdb	MIMAT0000243	hsa-miR-148a-3p	ADGRF5	221395	ENSG00000069122	90.1408	predicted
targetscan	MIMAT0000243	hsa-miR-148a-3p	ADGRF5	221395	ENSG00000069122	-0.354	predicted
targetscan	MIMAT0000438	hsa-miR-152-3p	ADGRF5	221395	ENSG00000069122	-0.354	predicted
miranda	MIMAT0000077	hsa-miR-22-3p	ADHFE1	137872	ENSG00000147576	-0.79	predicted
miranda	MIMAT0000067	hsa-let-7f-5p	ADHFE1	137872	ENSG00000147576	-0.9131	predicted
mirdb	MIMAT0000510	hsa-miR-320a-3p	ADIPOR1	51094	ENSG00000159346	84.8323	predicted
targetscan	MIMAT0000067	hsa-let-7f-5p	ADIPOR2	79602	ENSG00000006831	-0.297	predicted
miranda	MIMAT0000067	hsa-let-7f-5p	ADRB1	153	ENSG00000043591	-0.893	predicted
miranda	MIMAT0000438	hsa-miR-152-3p	ADRB1	153	ENSG00000043591	-0.8939	predicted
miranda	MIMAT0000243	hsa-miR-148a-3p	ADRB1	153	ENSG00000043591	-0.8939	predicted
targetscan	MIMAT0000067	hsa-let-7f-5p	ADRB1	153	ENSG00000043591	-0.375	predicted
miranda	MIMAT0000067	hsa-let-7f-5p	ADRB2	154	ENSG00000169252	-1.3153	predicted
mirdb	MIMAT0000067	hsa-let-7f-5p	ADRB2	154	ENSG00000169252	94.5802	predicted
targetscan	MIMAT0000067	hsa-let-7f-5p	ADRB2	154	ENSG00000169252	-0.635	predicted
mirdb	MIMAT0000067	hsa-let-7f-5p	ADRB3	155	ENSG00000188778	93.9609	predicted
targetscan	MIMAT0000067	hsa-let-7f-5p	ADRB3	155	ENSG00000188778	-0.415	predicted
miranda	MIMAT0000510	hsa-miR-320a-3p	AEN	64782	ENSG00000181026	-0.8964	predicted
miranda	MIMAT0000510	hsa-miR-320a-3p	AEN	64782	ENSG00000181026	-1.0531	predicted
mirdb	MIMAT0000067	hsa-let-7f-5p	AEN	64782	ENSG00000181026	87.7951	predicted
pictar	MIMAT0000510	hsa-miR-320a-3p	AFF2	2334	ENSG00000155966	29.4644	predicted
mirdb	MIMAT0000510	hsa-miR-320a-3p	AFF4	27125	ENSG00000072364	94.3171	predicted
pictar	MIMAT0000510	hsa-miR-320a-3p	AFF4	27125	ENSG00000072364	29.6574	predicted
miranda	MIMAT0000067	hsa-let-7f-5p	AFG3L1P	172	ENSG00000223959	-0.7875	predicted
miranda	MIMAT0000067	hsa-let-7f-5p	AFG3L1P	172	ENSG00000223959	-0.8629	predicted
miranda	MIMAT0000067	hsa-let-7f-5p	AFG3L1P	172	ENSG00000223959	-0.9052	predicted
miranda	MIMAT0000438	hsa-miR-152-3p	AGA	175	ENSG00000038002	-1.1662	predicted
mirdb	MIMAT0000067	hsa-let-7f-5p	AGAP1	116987	ENSG00000157985	88.4739	predicted
miranda	MIMAT0000510	hsa-miR-320a-3p	AGBL4	84871	ENSG00000186094	-0.9147	predicted
miranda	MIMAT0000077	hsa-miR-22-3p	AGBL5	60509	ENSG00000084693	-0.8498	predicted
mirdb	MIMAT0000243	hsa-miR-148a-3p	AGFG1	3267	ENSG00000173744	92.6841	predicted
mirdb	MIMAT0000438	hsa-miR-152-3p	AGFG1	3267	ENSG00000173744	92.6841	predicted
mirdb	MIMAT0000510	hsa-miR-320a-3p	AGFG1	3267	ENSG00000173744	88.7012	predicted
mirdb	MIMAT0000243	hsa-miR-148a-3p	AGFG1	3267	ENSG00000173744	84.9622	predicted
mirdb	MIMAT0000438	hsa-miR-152-3p	AGFG1	3267	ENSG00000173744	84.9622	predicted
pictar	MIMAT0000510	hsa-miR-320a-3p	AGFG1	3267	ENSG00000173744	34.4201	predicted
targetscan	MIMAT0000243	hsa-miR-148a-3p	AGFG1	3267	ENSG00000173744	-0.332	predicted
targetscan	MIMAT0000438	hsa-miR-152-3p	AGFG1	3267	ENSG00000173744	-0.332	predicted
targetscan	MIMAT0000077	hsa-miR-22-3p	AGMAT	79814	ENSG00000116771	-0.294	predicted
mirdb	MIMAT0000438	hsa-miR-152-3p	AGO1	26523	ENSG00000092847	87.2578	predicted
mirdb	MIMAT0000243	hsa-miR-148a-3p	AGO1	26523	ENSG00000092847	87.2578	predicted
mirdb	MIMAT0000243	hsa-miR-148a-3p	AGO1	26523	ENSG00000092847	87.1833	predicted
mirdb	MIMAT0000438	hsa-miR-152-3p	AGO1	26523	ENSG00000092847	87.1833	predicted
miranda	MIMAT0000067	hsa-let-7f-5p	AGO3	192669	ENSG00000126070	-1.2565	predicted
miranda	MIMAT0000243	hsa-miR-148a-3p	AGO4	192670	ENSG00000134698	-0.8675	predicted
miranda	MIMAT0000438	hsa-miR-152-3p	AGO4	192670	ENSG00000134698	-0.8675	predicted
miranda	MIMAT0000438	hsa-miR-152-3p	AGO4	192670	ENSG00000134698	-1.1311	predicted
mirdb	MIMAT0000438	hsa-miR-152-3p	AGO4	192670	ENSG00000134698	95.3211	predicted
mirdb	MIMAT0000243	hsa-miR-148a-3p	AGO4	192670	ENSG00000134698	95.3211	predicted
mirdb	MIMAT0000067	hsa-let-7f-5p	AGO4	192670	ENSG00000134698	95.3097	predicted
miranda	MIMAT0000067	hsa-let-7f-5p	AGPAT9	84803	ENSG00000138678	-0.9548	predicted
mirdb	MIMAT0000510	hsa-miR-320a-3p	AGPS	8540	ENSG00000018510	86.2317	predicted
miranda	MIMAT0000067	hsa-let-7f-5p	AHCTF1	25909	ENSG00000153207	-1.2343	predicted
miranda	MIMAT0000067	hsa-let-7f-5p	AHCTF1	25909	ENSG00000153207	-1.2449	predicted
mirdb	MIMAT0000067	hsa-let-7f-5p	AHCTF1	25909	ENSG00000153207	93.407	predicted
mirdb	MIMAT0000067	hsa-let-7f-5p	AHCTF1	25909	ENSG00000153207	90.297	predicted
targetscan	MIMAT0000067	hsa-let-7f-5p	AHCTF1	25909	ENSG00000153207	-0.382	predicted
pictar	MIMAT0000510	hsa-miR-320a-3p	AHCYL1	10768	ENSG00000168710	25.0989	predicted
miranda	MIMAT0000243	hsa-miR-148a-3p	AHDC1	27245	ENSG00000126705	-1.181	predicted
miranda	MIMAT0000438	hsa-miR-152-3p	AHDC1	27245	ENSG00000126705	-1.1942	predicted
targetscan	MIMAT0000243	hsa-miR-148a-3p	AHDC1	27245	ENSG00000126705	-0.413	predicted
targetscan	MIMAT0000438	hsa-miR-152-3p	AHDC1	27245	ENSG00000126705	-0.413	predicted
targetscan	MIMAT0000077	hsa-miR-22-3p	AIDA	64853	ENSG00000186063	-0.316	predicted
miranda	MIMAT0000067	hsa-let-7f-5p	AIFM1	9131	ENSG00000156709	-0.8712	predicted
targetscan	MIMAT0000067	hsa-let-7f-5p	AIFM1	9131	ENSG00000156709	-0.322	predicted
miranda	MIMAT0000438	hsa-miR-152-3p	AIG1	51390	ENSG00000146416	-0.8179	predicted
miranda	MIMAT0000077	hsa-miR-22-3p	AIG1	51390	ENSG00000146416	-0.8754	predicted
miranda	MIMAT0000510	hsa-miR-320a-3p	AK4	205	ENSG00000162433	-1.2401	predicted
mirdb	MIMAT0000510	hsa-miR-320a-3p	AK4	205	ENSG00000162433	85.3769	predicted
mirdb	MIMAT0000438	hsa-miR-152-3p	AKAP1	8165	ENSG00000121057	98.3161	predicted
mirdb	MIMAT0000243	hsa-miR-148a-3p	AKAP1	8165	ENSG00000121057	98.3161	predicted
mirdb	MIMAT0000438	hsa-miR-152-3p	AKAP1	8165	ENSG00000121057	96.2866	predicted
mirdb	MIMAT0000243	hsa-miR-148a-3p	AKAP1	8165	ENSG00000121057	96.2866	predicted
mirdb	MIMAT0000438	hsa-miR-152-3p	AKAP1	8165	ENSG00000121057	96.2821	predicted
mirdb	MIMAT0000243	hsa-miR-148a-3p	AKAP1	8165	ENSG00000121057	96.2821	predicted
targetscan	MIMAT0000438	hsa-miR-152-3p	AKAP1	8165	ENSG00000121057	-0.381	predicted
targetscan	MIMAT0000243	hsa-miR-148a-3p	AKAP1	8165	ENSG00000121057	-0.381	predicted
miranda	MIMAT0000243	hsa-miR-148a-3p	AKAP10	11216	ENSG00000108599	-0.7827	predicted
miranda	MIMAT0000438	hsa-miR-152-3p	AKAP10	11216	ENSG00000108599	-0.7827	predicted
targetscan	MIMAT0000067	hsa-let-7f-5p	AKAP6	9472	ENSG00000151320	-0.307	predicted
miranda	MIMAT0000438	hsa-miR-152-3p	AKAP7	9465	ENSG00000118507	-0.8941	predicted
miranda	MIMAT0000243	hsa-miR-148a-3p	AKAP7	9465	ENSG00000118507	-0.9198	predicted
miranda	MIMAT0000067	hsa-let-7f-5p	AKR1E2	83592	ENSG00000165568	-0.9658	predicted
miranda	MIMAT0000067	hsa-let-7f-5p	AKR1E2	83592	ENSG00000165568	-0.9729	predicted
miranda	MIMAT0000077	hsa-miR-22-3p	AKT3	10000	ENSG00000117020	-1.2497	predicted
mirdb	MIMAT0000077	hsa-miR-22-3p	AKT3	10000	ENSG00000275199	93.4151	predicted
mirdb	MIMAT0000077	hsa-miR-22-3p	AKT3	10000	ENSG00000117020	93.4151	predicted
pictar	MIMAT0000510	hsa-miR-320a-3p	AKT3	10000	ENSG00000117020	31.5507	predicted
targetscan	MIMAT0000077	hsa-miR-22-3p	AKT3	10000	ENSG00000117020	-0.451	predicted
mirdb	MIMAT0000243	hsa-miR-148a-3p	ALCAM	214	ENSG00000170017	86.8716	predicted
mirdb	MIMAT0000438	hsa-miR-152-3p	ALCAM	214	ENSG00000170017	86.8716	predicted
targetscan	MIMAT0000243	hsa-miR-148a-3p	ALCAM	214	ENSG00000170017	-0.339	predicted
targetscan	MIMAT0000438	hsa-miR-152-3p	ALCAM	214	ENSG00000170017	-0.347	predicted
miranda	MIMAT0000510	hsa-miR-320a-3p	ALDH6A1	4329	ENSG00000119711	-0.8555	predicted
miranda	MIMAT0000510	hsa-miR-320a-3p	ALDH6A1	4329	ENSG00000119711	-0.8833	predicted
miranda	MIMAT0000243	hsa-miR-148a-3p	ALG13	79868	ENSG00000101901	-1.1482	predicted
miranda	MIMAT0000510	hsa-miR-320a-3p	ALG13	79868	ENSG00000101901	-1.1509	predicted
miranda	MIMAT0000438	hsa-miR-152-3p	ALG13	79868	ENSG00000101901	-1.1633	predicted
miranda	MIMAT0000510	hsa-miR-320a-3p	ALKBH5	54890	ENSG00000091542	-1.2235	predicted
miranda	MIMAT0000510	hsa-miR-320a-3p	ALKBH5	54890	ENSG00000091542	-1.2651	predicted
mirdb	MIMAT0000510	hsa-miR-320a-3p	ALOX12	239	ENSG00000108839	89.2327	predicted
miranda	MIMAT0000067	hsa-let-7f-5p	ALPK1	80216	ENSG00000073331	-0.9236	predicted
targetscan	MIMAT0000077	hsa-miR-22-3p	ALX1	8092	ENSG00000180318	-0.312	predicted
miranda	MIMAT0000510	hsa-miR-320a-3p	AMPH	273	ENSG00000078053	-1.1404	predicted
mirdb	MIMAT0000067	hsa-let-7f-5p	AMT	275	ENSG00000145020	91.097	predicted
mirdb	MIMAT0000067	hsa-let-7f-5p	AMT	275	ENSG00000145020	85.1642	predicted
mirdb	MIMAT0000067	hsa-let-7f-5p	AMT	275	ENSG00000145020	84.157	predicted
targetscan	MIMAT0000067	hsa-let-7f-5p	AMT	275	ENSG00000145020	-0.455	predicted
miranda	MIMAT0000067	hsa-let-7f-5p	ANAPC13	25847	ENSG00000129055	-1.0124	predicted
miranda	MIMAT0000077	hsa-miR-22-3p	ANGEL2	90806	ENSG00000174606	-0.9542	predicted
mirdb	MIMAT0000438	hsa-miR-152-3p	ANGEL2	90806	ENSG00000174606	90.8158	predicted
mirdb	MIMAT0000243	hsa-miR-148a-3p	ANGEL2	90806	ENSG00000174606	90.8158	predicted
targetscan	MIMAT0000077	hsa-miR-22-3p	ANGEL2	90806	ENSG00000174606	-0.601	predicted
miranda	MIMAT0000510	hsa-miR-320a-3p	ANKAR	150709	ENSG00000151687	-1.0909	predicted
miranda	MIMAT0000510	hsa-miR-320a-3p	ANKAR	150709	ENSG00000151687	-1.3017	predicted
pictar	MIMAT0000510	hsa-miR-320a-3p	ANKFY1	51479	ENSG00000185722	18.4836	predicted
miranda	MIMAT0000077	hsa-miR-22-3p	ANKHD1	404734	ENSG00000131503	-0.9677	predicted
miranda	MIMAT0000077	hsa-miR-22-3p	ANKHD1-EIF4EBP3	404734	ENSG00000254996	-0.9677	predicted
targetscan	MIMAT0000077	hsa-miR-22-3p	ANKHD1-EIF4EBP3	404734	ENSG00000254996	-0.479	predicted
mirdb	MIMAT0000067	hsa-let-7f-5p	ANKRA2	57763	ENSG00000164331	86.37	predicted
miranda	MIMAT0000510	hsa-miR-320a-3p	ANKRD13A	88455	ENSG00000076513	-0.7904	predicted
miranda	MIMAT0000077	hsa-miR-22-3p	ANKRD13A	88455	ENSG00000076513	-0.836	predicted
miranda	MIMAT0000077	hsa-miR-22-3p	ANKRD13A	88455	ENSG00000076513	-0.8853	predicted
mirdb	MIMAT0000077	hsa-miR-22-3p	ANKRD13A	88455	ENSG00000076513	94.2751	predicted
mirdb	MIMAT0000510	hsa-miR-320a-3p	ANKRD13A	88455	ENSG00000076513	84.1509	predicted
targetscan	MIMAT0000077	hsa-miR-22-3p	ANKRD13A	88455	ENSG00000076513	-0.478	predicted
miranda	MIMAT0000243	hsa-miR-148a-3p	ANKRD30B	374860	ENSG00000180777	-1.2309	predicted
miranda	MIMAT0000510	hsa-miR-320a-3p	ANKRD44	91526	ENSG00000065413	-0.7799	predicted
targetscan	MIMAT0000067	hsa-let-7f-5p	ANKRD46	157567	ENSG00000186106	-0.378	predicted
miranda	MIMAT0000067	hsa-let-7f-5p	ANKRD49	54851	ENSG00000168876	-0.8467	predicted
miranda	MIMAT0000067	hsa-let-7f-5p	ANKRD49	54851	ENSG00000168876	-0.9206	predicted
pictar	MIMAT0000067	hsa-let-7f-5p	ANKRD52	283373	ENSG00000139645	22.8926	predicted
pictar	MIMAT0000510	hsa-miR-320a-3p	ANKRD52	283373	ENSG00000139645	22.7058	predicted
miranda	MIMAT0000077	hsa-miR-22-3p	ANP32E	81611	ENSG00000143401	-0.8956	predicted
miranda	MIMAT0000077	hsa-miR-22-3p	ANP32E	81611	ENSG00000143401	-0.8971	predicted
miranda	MIMAT0000243	hsa-miR-148a-3p	ANP32E	81611	ENSG00000143401	-0.9128	predicted
miranda	MIMAT0000438	hsa-miR-152-3p	ANP32E	81611	ENSG00000143401	-0.9128	predicted
miranda	MIMAT0000438	hsa-miR-152-3p	ANP32E	81611	ENSG00000143401	-0.9143	predicted
miranda	MIMAT0000243	hsa-miR-148a-3p	ANP32E	81611	ENSG00000143401	-0.9143	predicted
miranda	MIMAT0000077	hsa-miR-22-3p	ANXA13	312	ENSG00000104537	-0.7914	predicted
miranda	MIMAT0000438	hsa-miR-152-3p	ANXA4	307	ENSG00000196975	-0.9252	predicted
miranda	MIMAT0000243	hsa-miR-148a-3p	ANXA4	307	ENSG00000196975	-0.95	predicted
mirdb	MIMAT0000243	hsa-miR-148a-3p	ANXA4	307	ENSG00000196975	83.4876	predicted
mirdb	MIMAT0000438	hsa-miR-152-3p	ANXA4	307	ENSG00000196975	83.4876	predicted
mirdb	MIMAT0000067	hsa-let-7f-5p	AP1S1	1174	ENSG00000106367	87.6385	predicted
targetscan	MIMAT0000067	hsa-let-7f-5p	AP1S1	1174	ENSG00000106367	-0.374	predicted
pictar	MIMAT0000510	hsa-miR-320a-3p	AP3M1	26985	ENSG00000185009	23.8056	predicted
mirdb	MIMAT0000438	hsa-miR-152-3p	AP4E1	23431	ENSG00000081014	89.5383	predicted
mirdb	MIMAT0000243	hsa-miR-148a-3p	AP4E1	23431	ENSG00000081014	89.5383	predicted
pictar	MIMAT0000510	hsa-miR-320a-3p	APBB2	323	ENSG00000163697	27.1955	predicted
pictar	MIMAT0000077	hsa-miR-22-3p	APBB2	323	ENSG00000163697	18.506	predicted
miranda	MIMAT0000067	hsa-let-7f-5p	APBB3	10307	ENSG00000113108	-1.1622	predicted
mirdb	MIMAT0000067	hsa-let-7f-5p	APBB3	10307	ENSG00000113108	86.8927	predicted
targetscan	MIMAT0000067	hsa-let-7f-5p	APBB3	10307	ENSG00000113108	-0.587	predicted
miranda	MIMAT0000077	hsa-miR-22-3p	APOBEC4	403314	ENSG00000173627	-1.1715	predicted
miranda	MIMAT0000510	hsa-miR-320a-3p	APTX	54840	ENSG00000137074	-0.9882	predicted
miranda	MIMAT0000510	hsa-miR-320a-3p	APTX	54840	ENSG00000137074	-1.0245	predicted
miranda	MIMAT0000510	hsa-miR-320a-3p	AQP11	282679	ENSG00000178301	-1.0685	predicted
miranda	MIMAT0000077	hsa-miR-22-3p	AQP9	366	ENSG00000103569	-0.8408	predicted
miranda	MIMAT0000438	hsa-miR-152-3p	AQP9	366	ENSG00000103569	-0.885	predicted
pictar	MIMAT0000510	hsa-miR-320a-3p	AR	367	ENSG00000169083	29.2634	predicted
pictar	MIMAT0000077	hsa-miR-22-3p	AR	367	ENSG00000169083	20.6331	predicted
miranda	MIMAT0000510	hsa-miR-320a-3p	ARF1	375	ENSG00000143761	-1.2637	predicted
miranda	MIMAT0000510	hsa-miR-320a-3p	ARF1	375	ENSG00000143761	-1.2785	predicted
miranda	MIMAT0000510	hsa-miR-320a-3p	ARF1	375	ENSG00000143761	-1.2811	predicted
miranda	MIMAT0000243	hsa-miR-148a-3p	ARF4	378	ENSG00000168374	-1.0951	predicted
miranda	MIMAT0000438	hsa-miR-152-3p	ARF4	378	ENSG00000168374	-1.113	predicted
mirdb	MIMAT0000243	hsa-miR-148a-3p	ARF4	378	ENSG00000168374	88.3015	predicted
mirdb	MIMAT0000438	hsa-miR-152-3p	ARF4	378	ENSG00000168374	88.3015	predicted
targetscan	MIMAT0000243	hsa-miR-148a-3p	ARF4	378	ENSG00000168374	-0.487	predicted
targetscan	MIMAT0000438	hsa-miR-152-3p	ARF4	378	ENSG00000168374	-0.487	predicted
miranda	MIMAT0000243	hsa-miR-148a-3p	ARF5	381	ENSG00000004059	-1.0189	predicted
miranda	MIMAT0000438	hsa-miR-152-3p	ARFGEF1	10565	ENSG00000066777	-0.9669	predicted
miranda	MIMAT0000243	hsa-miR-148a-3p	ARFGEF1	10565	ENSG00000066777	-0.9669	predicted
miranda	MIMAT0000067	hsa-let-7f-5p	ARFGEF1	10565	ENSG00000066777	-1.0196	predicted
targetscan	MIMAT0000243	hsa-miR-148a-3p	ARFGEF1	10565	ENSG00000066777	-0.306	predicted
targetscan	MIMAT0000438	hsa-miR-152-3p	ARFGEF1	10565	ENSG00000066777	-0.306	predicted
miranda	MIMAT0000510	hsa-miR-320a-3p	ARFIP1	27236	ENSG00000164144	-0.9808	predicted
miranda	MIMAT0000243	hsa-miR-148a-3p	ARFIP1	27236	ENSG00000164144	-1.2531	predicted
miranda	MIMAT0000438	hsa-miR-152-3p	ARFIP1	27236	ENSG00000164144	-1.2531	predicted
miranda	MIMAT0000510	hsa-miR-320a-3p	ARFIP1	27236	ENSG00000164144	-1.2716	predicted
mirdb	MIMAT0000510	hsa-miR-320a-3p	ARFIP1	27236	ENSG00000164144	94.2426	predicted
mirdb	MIMAT0000510	hsa-miR-320a-3p	ARFIP1	27236	ENSG00000164144	88.8643	predicted
mirdb	MIMAT0000243	hsa-miR-148a-3p	ARFIP1	27236	ENSG00000164144	87.1264	predicted
mirdb	MIMAT0000438	hsa-miR-152-3p	ARFIP1	27236	ENSG00000164144	87.1264	predicted
targetscan	MIMAT0000438	hsa-miR-152-3p	ARFIP1	27236	ENSG00000164144	-0.474	predicted
targetscan	MIMAT0000243	hsa-miR-148a-3p	ARFIP1	27236	ENSG00000164144	-0.474	predicted
miranda	MIMAT0000438	hsa-miR-152-3p	ARG2	384	ENSG00000081181	-1.0736	predicted
miranda	MIMAT0000243	hsa-miR-148a-3p	ARG2	384	ENSG00000081181	-1.0736	predicted
targetscan	MIMAT0000067	hsa-let-7f-5p	ARG2	384	ENSG00000081181	-0.468	predicted
miranda	MIMAT0000243	hsa-miR-148a-3p	ARHGAP21	57584	ENSG00000107863	-1.1666	predicted
miranda	MIMAT0000438	hsa-miR-152-3p	ARHGAP21	57584	ENSG00000107863	-1.1666	predicted
mirdb	MIMAT0000438	hsa-miR-152-3p	ARHGAP21	57584	ENSG00000107863	97.1732	predicted
mirdb	MIMAT0000243	hsa-miR-148a-3p	ARHGAP21	57584	ENSG00000107863	97.1732	predicted
targetscan	MIMAT0000243	hsa-miR-148a-3p	ARHGAP21	57584	ENSG00000107863	-0.287	predicted
targetscan	MIMAT0000438	hsa-miR-152-3p	ARHGAP21	57584	ENSG00000107863	-0.287	predicted
miranda	MIMAT0000067	hsa-let-7f-5p	ARHGAP28	79822	ENSG00000088756	-0.9544	predicted
mirdb	MIMAT0000067	hsa-let-7f-5p	ARHGAP28	79822	ENSG00000088756	88.2024	predicted
targetscan	MIMAT0000067	hsa-let-7f-5p	ARHGAP28	79822	ENSG00000088756	-0.486	predicted
miranda	MIMAT0000510	hsa-miR-320a-3p	ARHGAP36	158763	ENSG00000147256	-0.8929	predicted
miranda	MIMAT0000510	hsa-miR-320a-3p	ARHGAP6	395	ENSG00000047648	-0.8272	predicted
mirdb	MIMAT0000438	hsa-miR-152-3p	ARHGEF12	23365	ENSG00000196914	89.7124	predicted
mirdb	MIMAT0000243	hsa-miR-148a-3p	ARHGEF12	23365	ENSG00000196914	89.7124	predicted
targetscan	MIMAT0000077	hsa-miR-22-3p	ARHGEF26	26084	ENSG00000114790	-0.374	predicted
mirdb	MIMAT0000067	hsa-let-7f-5p	ARHGEF38	54848	ENSG00000236699	93.2918	predicted
targetscan	MIMAT0000067	hsa-let-7f-5p	ARHGEF38	54848	ENSG00000236699	-0.466	predicted
miranda	MIMAT0000510	hsa-miR-320a-3p	ARID2	196528	ENSG00000189079	-1.0585	predicted
miranda	MIMAT0000510	hsa-miR-320a-3p	ARID2	196528	ENSG00000189079	-1.0863	predicted
pictar	MIMAT0000510	hsa-miR-320a-3p	ARID2	196528	ENSG00000189079	19.0949	predicted
mirdb	MIMAT0000067	hsa-let-7f-5p	ARID3A	1820	ENSG00000116017	83.9009	predicted
targetscan	MIMAT0000067	hsa-let-7f-5p	ARID3A	1820	ENSG00000116017	-0.288	predicted
targetscan	MIMAT0000067	hsa-let-7f-5p	ARID3A	1820	ENSG00000116017	-0.347	predicted
targetscan	MIMAT0000067	hsa-let-7f-5p	ARID3A	1820	ENSG00000116017	-0.348	predicted
miranda	MIMAT0000067	hsa-let-7f-5p	ARID3B	10620	ENSG00000179361	-0.9216	predicted
mirdb	MIMAT0000067	hsa-let-7f-5p	ARID3B	10620	ENSG00000179361	99.6761	predicted
mirdb	MIMAT0000067	hsa-let-7f-5p	ARID3B	10620	ENSG00000179361	94.2984	predicted
pictar	MIMAT0000067	hsa-let-7f-5p	ARID3B	10620	ENSG00000179361	25.9704	predicted
targetscan	MIMAT0000067	hsa-let-7f-5p	ARID3B	10620	ENSG00000179361	-0.31	predicted
targetscan	MIMAT0000067	hsa-let-7f-5p	ARID3B	10620	ENSG00000179361	-0.475	predicted
miranda	MIMAT0000067	hsa-let-7f-5p	ARL13A	392509	ENSG00000174225	-0.9025	predicted
pictar	MIMAT0000510	hsa-miR-320a-3p	ARL4A	10124	ENSG00000122644	25.2392	predicted
miranda	MIMAT0000067	hsa-let-7f-5p	ARL4D	379	ENSG00000175906	-0.7976	predicted
targetscan	MIMAT0000067	hsa-let-7f-5p	ARL4D	379	ENSG00000175906	-0.417	predicted
mirdb	MIMAT0000067	hsa-let-7f-5p	ARL5A	26225	ENSG00000162980	84.2328	predicted
miranda	MIMAT0000243	hsa-miR-148a-3p	ARL6	84100	ENSG00000113966	-1.2599	predicted
miranda	MIMAT0000243	hsa-miR-148a-3p	ARL6IP1	23204	ENSG00000170540	-1.1916	predicted
miranda	MIMAT0000438	hsa-miR-152-3p	ARL6IP1	23204	ENSG00000170540	-1.1916	predicted
mirdb	MIMAT0000438	hsa-miR-152-3p	ARL6IP1	23204	ENSG00000170540	94.9425	predicted
mirdb	MIMAT0000243	hsa-miR-148a-3p	ARL6IP1	23204	ENSG00000170540	94.9425	predicted
mirdb	MIMAT0000438	hsa-miR-152-3p	ARL6IP1	23204	ENSG00000170540	93.5798	predicted
mirdb	MIMAT0000243	hsa-miR-148a-3p	ARL6IP1	23204	ENSG00000170540	93.5798	predicted
targetscan	MIMAT0000243	hsa-miR-148a-3p	ARL6IP1	23204	ENSG00000170540	-0.579	predicted
targetscan	MIMAT0000438	hsa-miR-152-3p	ARL6IP1	23204	ENSG00000170540	-0.579	predicted
targetscan	MIMAT0000067	hsa-let-7f-5p	ARL6IP6	151188	ENSG00000177917	-0.305	predicted
miranda	MIMAT0000510	hsa-miR-320a-3p	ARL8B	55207	ENSG00000134108	-1.1033	predicted
miranda	MIMAT0000510	hsa-miR-320a-3p	ARL8B	55207	ENSG00000134108	-1.113	predicted
mirdb	MIMAT0000510	hsa-miR-320a-3p	ARL8B	55207	ENSG00000134108	95.2362	predicted
mirdb	MIMAT0000438	hsa-miR-152-3p	ARL8B	55207	ENSG00000134108	94.4899	predicted
mirdb	MIMAT0000243	hsa-miR-148a-3p	ARL8B	55207	ENSG00000134108	94.4899	predicted
targetscan	MIMAT0000438	hsa-miR-152-3p	ARL8B	55207	ENSG00000134108	-0.337	predicted
targetscan	MIMAT0000243	hsa-miR-148a-3p	ARL8B	55207	ENSG00000134108	-0.337	predicted
miranda	MIMAT0000510	hsa-miR-320a-3p	ARMC1	55156	ENSG00000104442	-0.8775	predicted
miranda	MIMAT0000510	hsa-miR-320a-3p	ARMCX2	9823	ENSG00000184867	-0.9779	predicted
miranda	MIMAT0000510	hsa-miR-320a-3p	ARMCX2	9823	ENSG00000184867	-0.9779	predicted
mirdb	MIMAT0000510	hsa-miR-320a-3p	ARMCX2	9823	ENSG00000184867	83.5854	predicted
targetscan	MIMAT0000067	hsa-let-7f-5p	ARMT1	79624	ENSG00000146476	-0.303	predicted
miranda	MIMAT0000077	hsa-miR-22-3p	ARPC5	10092	ENSG00000162704	-1.2423	predicted
targetscan	MIMAT0000077	hsa-miR-22-3p	ARPC5	10092	ENSG00000162704	-0.679	predicted
miranda	MIMAT0000510	hsa-miR-320a-3p	ARPP19	10776	ENSG00000128989	-0.8136	predicted
mirdb	MIMAT0000510	hsa-miR-320a-3p	ARPP19	10776	ENSG00000128989	95.3407	predicted
pictar	MIMAT0000067	hsa-let-7f-5p	ARPP19	10776	ENSG00000128989	27.1181	predicted
targetscan	MIMAT0000067	hsa-let-7f-5p	ARPP19	10776	ENSG00000128989	-0.492	predicted
miranda	MIMAT0000077	hsa-miR-22-3p	ARRB1	408	ENSG00000137486	-1.0479	predicted
mirdb	MIMAT0000077	hsa-miR-22-3p	ARRB1	408	ENSG00000137486	87.257	predicted
targetscan	MIMAT0000077	hsa-miR-22-3p	ARRB1	408	ENSG00000137486	-0.616	predicted
miranda	MIMAT0000067	hsa-let-7f-5p	ARRB2	409	ENSG00000141480	-0.781	predicted
mirdb	MIMAT0000438	hsa-miR-152-3p	ARRDC3	57561	ENSG00000113369	87.7095	predicted
mirdb	MIMAT0000243	hsa-miR-148a-3p	ARRDC3	57561	ENSG00000113369	87.7095	predicted
targetscan	MIMAT0000243	hsa-miR-148a-3p	ARRDC3	57561	ENSG00000113369	-0.305	predicted
targetscan	MIMAT0000438	hsa-miR-152-3p	ARRDC3	57561	ENSG00000113369	-0.305	predicted
targetscan	MIMAT0000067	hsa-let-7f-5p	ARRDC4	91947	ENSG00000140450	-0.329	predicted
miranda	MIMAT0000510	hsa-miR-320a-3p	ASAH2B	653308	ENSG00000204147	-0.8243	predicted
mirdb	MIMAT0000067	hsa-let-7f-5p	ASAP1	50807	ENSG00000153317	90.888	predicted
targetscan	MIMAT0000067	hsa-let-7f-5p	ASAP1	50807	ENSG00000153317	-0.32	predicted
mirdb	MIMAT0000077	hsa-miR-22-3p	ASB6	140459	ENSG00000148331	85.9165	predicted
miranda	MIMAT0000510	hsa-miR-320a-3p	ASH2L	9070	ENSG00000129691	-1.1007	predicted
pictar	MIMAT0000067	hsa-let-7f-5p	ASIC1	41	ENSG00000110881	28.0772	predicted
miranda	MIMAT0000438	hsa-miR-152-3p	ASPH	444	ENSG00000198363	-0.8578	predicted
miranda	MIMAT0000243	hsa-miR-148a-3p	ASPH	444	ENSG00000198363	-0.8578	predicted
miranda	MIMAT0000438	hsa-miR-152-3p	ASPH	444	ENSG00000198363	-1.0092	predicted
miranda	MIMAT0000243	hsa-miR-148a-3p	ASPH	444	ENSG00000198363	-1.0092	predicted
targetscan	MIMAT0000243	hsa-miR-148a-3p	ASPH	444	ENSG00000198363	-0.391	predicted
targetscan	MIMAT0000438	hsa-miR-152-3p	ASPH	444	ENSG00000198363	-0.391	predicted
pictar	MIMAT0000510	hsa-miR-320a-3p	ATF7	11016	ENSG00000170653	21.5977	predicted
mirdb	MIMAT0000510	hsa-miR-320a-3p	ATF7IP2	80063	ENSG00000166669	83.6765	predicted
miranda	MIMAT0000510	hsa-miR-320a-3p	ATG14	22863	ENSG00000126775	-0.9049	predicted
mirdb	MIMAT0000438	hsa-miR-152-3p	ATG14	22863	ENSG00000126775	92.5589	predicted
mirdb	MIMAT0000243	hsa-miR-148a-3p	ATG14	22863	ENSG00000126775	92.5589	predicted
mirdb	MIMAT0000510	hsa-miR-320a-3p	ATG14	22863	ENSG00000126775	88.4519	predicted
miranda	MIMAT0000510	hsa-miR-320a-3p	ATG4A	115201	ENSG00000101844	-0.7935	predicted
targetscan	MIMAT0000243	hsa-miR-148a-3p	ATG4D	84971	ENSG00000130734	-0.303	predicted
mirdb	MIMAT0000067	hsa-let-7f-5p	ATL2	64225	ENSG00000119787	86.225	predicted
miranda	MIMAT0000510	hsa-miR-320a-3p	ATL3	25923	ENSG00000184743	-0.899	predicted
mirdb	MIMAT0000510	hsa-miR-320a-3p	ATL3	25923	ENSG00000184743	83.9966	predicted
targetscan	MIMAT0000077	hsa-miR-22-3p	ATOH1	474	ENSG00000172238	-0.566	predicted
mirdb	MIMAT0000243	hsa-miR-148a-3p	ATP11A	23250	ENSG00000068650	93.3553	predicted
mirdb	MIMAT0000438	hsa-miR-152-3p	ATP11A	23250	ENSG00000068650	93.3553	predicted
mirdb	MIMAT0000510	hsa-miR-320a-3p	ATP11A	23250	ENSG00000068650	85.4001	predicted
mirdb	MIMAT0000243	hsa-miR-148a-3p	ATP11A	23250	ENSG00000068650	85.3311	predicted
mirdb	MIMAT0000438	hsa-miR-152-3p	ATP11A	23250	ENSG00000068650	85.3311	predicted
pictar	MIMAT0000510	hsa-miR-320a-3p	ATP11A	23250	ENSG00000068650	25.4388	predicted
pictar	MIMAT0000510	hsa-miR-320a-3p	ATP11A	23250	ENSG00000068650	24.2841	predicted
mirdb	MIMAT0000067	hsa-let-7f-5p	ATP2A2	488	ENSG00000174437	84.9432	predicted
targetscan	MIMAT0000067	hsa-let-7f-5p	ATP2A2	488	ENSG00000174437	-0.311	predicted
mirdb	MIMAT0000438	hsa-miR-152-3p	ATP2B4	493	ENSG00000058668	83.4372	predicted
mirdb	MIMAT0000243	hsa-miR-148a-3p	ATP2B4	493	ENSG00000058668	83.4372	predicted
targetscan	MIMAT0000243	hsa-miR-148a-3p	ATP2B4	493	ENSG00000058668	-0.337	predicted
targetscan	MIMAT0000438	hsa-miR-152-3p	ATP2B4	493	ENSG00000058668	-0.337	predicted
mirdb	MIMAT0000438	hsa-miR-152-3p	ATP4B	496	ENSG00000186009	89.9809	predicted
mirdb	MIMAT0000243	hsa-miR-148a-3p	ATP4B	496	ENSG00000186009	89.9809	predicted
miranda	MIMAT0000438	hsa-miR-152-3p	ATP5EP2	432369		-0.9742	predicted
miranda	MIMAT0000243	hsa-miR-148a-3p	ATP5EP2	432369		-0.9742	predicted
miranda	MIMAT0000510	hsa-miR-320a-3p	ATP5F1	515	ENSG00000116459	-0.864	predicted
miranda	MIMAT0000510	hsa-miR-320a-3p	ATP5F1	515	ENSG00000116459	-1.0253	predicted
miranda	MIMAT0000243	hsa-miR-148a-3p	ATP6AP2	10159	ENSG00000182220	-1.2303	predicted
miranda	MIMAT0000438	hsa-miR-152-3p	ATP6AP2	10159	ENSG00000182220	-1.2303	predicted
miranda	MIMAT0000438	hsa-miR-152-3p	ATP6AP2	10159	ENSG00000182220	-1.3047	predicted
miranda	MIMAT0000243	hsa-miR-148a-3p	ATP6AP2	10159	ENSG00000182220	-1.3047	predicted
miranda	MIMAT0000438	hsa-miR-152-3p	ATP6AP2	10159	ENSG00000182220	-1.3048	predicted
miranda	MIMAT0000243	hsa-miR-148a-3p	ATP6AP2	10159	ENSG00000182220	-1.3048	predicted
mirdb	MIMAT0000438	hsa-miR-152-3p	ATP6AP2	10159	ENSG00000182220	96.5762	predicted
mirdb	MIMAT0000243	hsa-miR-148a-3p	ATP6AP2	10159	ENSG00000182220	96.5762	predicted
targetscan	MIMAT0000438	hsa-miR-152-3p	ATP6AP2	10159	ENSG00000182220	-0.592	predicted
targetscan	MIMAT0000243	hsa-miR-148a-3p	ATP6AP2	10159	ENSG00000182220	-0.592	predicted
targetscan	MIMAT0000438	hsa-miR-152-3p	ATP6AP2	10159	ENSG00000182220	-0.668	predicted
targetscan	MIMAT0000243	hsa-miR-148a-3p	ATP6AP2	10159	ENSG00000182220	-0.668	predicted
targetscan	MIMAT0000438	hsa-miR-152-3p	ATP7A	538	ENSG00000165240	-0.292	predicted
targetscan	MIMAT0000077	hsa-miR-22-3p	ATP8A1	10396	ENSG00000124406	-0.468	predicted
mirdb	MIMAT0000067	hsa-let-7f-5p	ATP8B4	79895	ENSG00000104043	93.8436	predicted
targetscan	MIMAT0000067	hsa-let-7f-5p	ATP8B4	79895	ENSG00000104043	-0.325	predicted
miranda	MIMAT0000067	hsa-let-7f-5p	ATPAF1	64756	ENSG00000123472	-1.0857	predicted
targetscan	MIMAT0000067	hsa-let-7f-5p	ATPAF1	64756	ENSG00000123472	-0.506	predicted
miranda	MIMAT0000510	hsa-miR-320a-3p	ATPIF1	93974	ENSG00000130770	-0.7896	predicted
miranda	MIMAT0000077	hsa-miR-22-3p	ATPIF1	93974	ENSG00000130770	-1.0532	predicted
miranda	MIMAT0000077	hsa-miR-22-3p	ATPIF1	93974	ENSG00000130770	-1.2096	predicted
miranda	MIMAT0000243	hsa-miR-148a-3p	ATRNL1	26033	ENSG00000107518	-1.024	predicted
miranda	MIMAT0000438	hsa-miR-152-3p	ATRNL1	26033	ENSG00000107518	-1.0453	predicted
miranda	MIMAT0000510	hsa-miR-320a-3p	ATRX	546	ENSG00000085224	-0.8224	predicted
miranda	MIMAT0000510	hsa-miR-320a-3p	ATRX	546	ENSG00000085224	-0.8224	predicted
pictar	MIMAT0000510	hsa-miR-320a-3p	ATRX	546	ENSG00000085224	28.758	predicted
pictar	MIMAT0000510	hsa-miR-320a-3p	ATXN1	6310	ENSG00000124788	37.988	predicted
miranda	MIMAT0000438	hsa-miR-152-3p	ATXN7L1	222255	ENSG00000146776	-0.8425	predicted
miranda	MIMAT0000243	hsa-miR-148a-3p	ATXN7L1	222255	ENSG00000146776	-0.8425	predicted
miranda	MIMAT0000067	hsa-let-7f-5p	AURKB	9212	ENSG00000178999	-1.1081	predicted
miranda	MIMAT0000067	hsa-let-7f-5p	AXDND1	126859	ENSG00000162779	-0.8562	predicted
miranda	MIMAT0000067	hsa-let-7f-5p	AXDND1	126859	ENSG00000162779	-1.0152	predicted
miranda	MIMAT0000510	hsa-miR-320a-3p	AZIN1	51582	ENSG00000155096	-0.9111	predicted
targetscan	MIMAT0000067	hsa-let-7f-5p	B3GAT3	26229	ENSG00000149541	-0.324	predicted
miranda	MIMAT0000067	hsa-let-7f-5p	B3GNT1	11041	ENSG00000174684	-1.0387	predicted
mirdb	MIMAT0000067	hsa-let-7f-5p	B3GNT7	93010	ENSG00000156966	91.3118	predicted
miranda	MIMAT0000077	hsa-miR-22-3p	B4GALT1	2683	ENSG00000086062	-1.1576	predicted
miranda	MIMAT0000510	hsa-miR-320a-3p	B4GALT4	8702	ENSG00000121578	-0.8789	predicted
miranda	MIMAT0000438	hsa-miR-152-3p	B4GALT5	9334	ENSG00000158470	-1.1746	predicted
miranda	MIMAT0000243	hsa-miR-148a-3p	B4GALT5	9334	ENSG00000158470	-1.1746	predicted
mirdb	MIMAT0000243	hsa-miR-148a-3p	B4GALT5	9334	ENSG00000158470	96.746	predicted
mirdb	MIMAT0000438	hsa-miR-152-3p	B4GALT5	9334	ENSG00000158470	96.746	predicted
targetscan	MIMAT0000438	hsa-miR-152-3p	B4GALT5	9334	ENSG00000158470	-0.44	predicted
targetscan	MIMAT0000243	hsa-miR-148a-3p	B4GALT5	9334	ENSG00000158470	-0.44	predicted
miranda	MIMAT0000438	hsa-miR-152-3p	B4GALT6	9331	ENSG00000118276	-1.1495	predicted
miranda	MIMAT0000243	hsa-miR-148a-3p	B4GALT6	9331	ENSG00000118276	-1.1495	predicted
mirdb	MIMAT0000438	hsa-miR-152-3p	B4GALT6	9331	ENSG00000118276	97.8581	predicted
mirdb	MIMAT0000243	hsa-miR-148a-3p	B4GALT6	9331	ENSG00000118276	97.8581	predicted
targetscan	MIMAT0000438	hsa-miR-152-3p	B4GALT6	9331	ENSG00000118276	-0.528	predicted
targetscan	MIMAT0000243	hsa-miR-148a-3p	B4GALT6	9331	ENSG00000118276	-0.528	predicted
mirdb	MIMAT0000067	hsa-let-7f-5p	B4GAT1	11041	ENSG00000174684	85.0967	predicted
targetscan	MIMAT0000067	hsa-let-7f-5p	B4GAT1	11041	ENSG00000174684	-0.478	predicted
targetscan	MIMAT0000067	hsa-let-7f-5p	BACE2	25825	ENSG00000182240	-0.353	predicted
miranda	MIMAT0000067	hsa-let-7f-5p	BACH1	571	ENSG00000156273	-1.0375	predicted
mirdb	MIMAT0000067	hsa-let-7f-5p	BACH1	571	ENSG00000156273	95.6205	predicted
mirdb	MIMAT0000067	hsa-let-7f-5p	BACH1	571	ENSG00000156273	86.6929	predicted
targetscan	MIMAT0000067	hsa-let-7f-5p	BACH1	571	ENSG00000156273	-0.298	predicted
targetscan	MIMAT0000067	hsa-let-7f-5p	BACH1	571	ENSG00000156273	-0.435	predicted
miranda	MIMAT0000067	hsa-let-7f-5p	BACH1-IT1	571	ENSG00000248476	-1.0375	predicted
miranda	MIMAT0000510	hsa-miR-320a-3p	BAG4	9530	ENSG00000156735	-0.9329	predicted
targetscan	MIMAT0000077	hsa-miR-22-3p	BAG5	9529	ENSG00000166170	-0.318	predicted
miranda	MIMAT0000438	hsa-miR-152-3p	BAI3	577	ENSG00000135298	-1.2146	predicted
miranda	MIMAT0000243	hsa-miR-148a-3p	BAI3	577	ENSG00000135298	-1.2146	predicted
miranda	MIMAT0000438	hsa-miR-152-3p	BAI3	577	ENSG00000135298	-1.3052	predicted
miranda	MIMAT0000243	hsa-miR-148a-3p	BAI3	577	ENSG00000135298	-1.3052	predicted
miranda	MIMAT0000510	hsa-miR-320a-3p	BAMBI	25805	ENSG00000095739	-0.8581	predicted
miranda	MIMAT0000510	hsa-miR-320a-3p	BANP	54971	ENSG00000172530	-1.276	predicted
targetscan	MIMAT0000438	hsa-miR-152-3p	BARHL2	343472	ENSG00000143032	-0.544	predicted
targetscan	MIMAT0000243	hsa-miR-148a-3p	BARHL2	343472	ENSG00000143032	-0.544	predicted
targetscan	MIMAT0000077	hsa-miR-22-3p	BATF3	55509	ENSG00000123685	-0.786	predicted
miranda	MIMAT0000077	hsa-miR-22-3p	BAX	581	ENSG00000087088	-0.832	predicted
miranda	MIMAT0000510	hsa-miR-320a-3p	BAZ1A	11177	ENSG00000198604	-1.1714	predicted
mirdb	MIMAT0000510	hsa-miR-320a-3p	BAZ1A	11177	ENSG00000198604	84.348	predicted
mirdb	MIMAT0000243	hsa-miR-148a-3p	BAZ2B	29994	ENSG00000123636	93.7068	predicted
mirdb	MIMAT0000438	hsa-miR-152-3p	BAZ2B	29994	ENSG00000123636	93.7068	predicted
pictar	MIMAT0000510	hsa-miR-320a-3p	BBX	56987	ENSG00000114439	36.6806	predicted
targetscan	MIMAT0000067	hsa-let-7f-5p	BCAP29	55973	ENSG00000075790	-0.289	predicted
targetscan	MIMAT0000067	hsa-let-7f-5p	BCAT1	586	ENSG00000060982	-0.394	predicted
pictar	MIMAT0000510	hsa-miR-320a-3p	BCL11B	64919	ENSG00000127152	21.3281	predicted
miranda	MIMAT0000243	hsa-miR-148a-3p	BCL2L11	10018	ENSG00000153094	-0.9564	predicted
miranda	MIMAT0000438	hsa-miR-152-3p	BCL2L11	10018	ENSG00000153094	-0.9564	predicted
miranda	MIMAT0000438	hsa-miR-152-3p	BCL2L11	10018	ENSG00000153094	-0.9598	predicted
miranda	MIMAT0000243	hsa-miR-148a-3p	BCL2L11	10018	ENSG00000153094	-0.9598	predicted
miranda	MIMAT0000243	hsa-miR-148a-3p	BCL2L11	10018	ENSG00000153094	-0.9719	predicted
miranda	MIMAT0000438	hsa-miR-152-3p	BCL2L11	10018	ENSG00000153094	-0.9719	predicted
miranda	MIMAT0000243	hsa-miR-148a-3p	BCL2L11	10018	ENSG00000153094	-0.9732	predicted
miranda	MIMAT0000438	hsa-miR-152-3p	BCL2L11	10018	ENSG00000153094	-0.9732	predicted
miranda	MIMAT0000438	hsa-miR-152-3p	BCL2L11	10018	ENSG00000153094	-0.9749	predicted
miranda	MIMAT0000243	hsa-miR-148a-3p	BCL2L11	10018	ENSG00000153094	-0.9749	predicted
miranda	MIMAT0000243	hsa-miR-148a-3p	BCL2L11	10018	ENSG00000153094	-0.9758	predicted
miranda	MIMAT0000438	hsa-miR-152-3p	BCL2L11	10018	ENSG00000153094	-0.9758	predicted
miranda	MIMAT0000243	hsa-miR-148a-3p	BCL2L11	10018	ENSG00000153094	-1.014	predicted
miranda	MIMAT0000438	hsa-miR-152-3p	BCL2L11	10018	ENSG00000153094	-1.014	predicted
miranda	MIMAT0000438	hsa-miR-152-3p	BCL2L11	10018	ENSG00000153094	-1.0393	predicted
miranda	MIMAT0000243	hsa-miR-148a-3p	BCL2L11	10018	ENSG00000153094	-1.0393	predicted
miranda	MIMAT0000243	hsa-miR-148a-3p	BCL2L11	10018	ENSG00000153094	-1.0531	predicted
miranda	MIMAT0000438	hsa-miR-152-3p	BCL2L11	10018	ENSG00000153094	-1.0531	predicted
mirdb	MIMAT0000243	hsa-miR-148a-3p	BCL2L11	10018	ENSG00000153094	98.793	predicted
mirdb	MIMAT0000438	hsa-miR-152-3p	BCL2L11	10018	ENSG00000153094	98.793	predicted
mirdb	MIMAT0000243	hsa-miR-148a-3p	BCL2L11	10018	ENSG00000153094	91.7945	predicted
mirdb	MIMAT0000438	hsa-miR-152-3p	BCL2L11	10018	ENSG00000153094	91.7945	predicted
mirdb	MIMAT0000438	hsa-miR-152-3p	BCL2L11	10018	ENSG00000153094	91.7422	predicted
mirdb	MIMAT0000243	hsa-miR-148a-3p	BCL2L11	10018	ENSG00000153094	91.7422	predicted
mirdb	MIMAT0000243	hsa-miR-148a-3p	BCL2L11	10018	ENSG00000153094	91.6762	predicted
mirdb	MIMAT0000438	hsa-miR-152-3p	BCL2L11	10018	ENSG00000153094	91.6762	predicted
mirdb	MIMAT0000243	hsa-miR-148a-3p	BCL2L11	10018	ENSG00000153094	91.6673	predicted
mirdb	MIMAT0000438	hsa-miR-152-3p	BCL2L11	10018	ENSG00000153094	91.6673	predicted
mirdb	MIMAT0000438	hsa-miR-152-3p	BCL2L11	10018	ENSG00000153094	91.6661	predicted
mirdb	MIMAT0000243	hsa-miR-148a-3p	BCL2L11	10018	ENSG00000153094	91.6661	predicted
mirdb	MIMAT0000243	hsa-miR-148a-3p	BCL2L11	10018	ENSG00000153094	91.6644	predicted
mirdb	MIMAT0000438	hsa-miR-152-3p	BCL2L11	10018	ENSG00000153094	91.6644	predicted
mirdb	MIMAT0000243	hsa-miR-148a-3p	BCL2L11	10018	ENSG00000153094	91.6602	predicted
mirdb	MIMAT0000438	hsa-miR-152-3p	BCL2L11	10018	ENSG00000153094	91.6602	predicted
targetscan	MIMAT0000243	hsa-miR-148a-3p	BCL2L11	10018	ENSG00000153094	-0.445	predicted
targetscan	MIMAT0000438	hsa-miR-152-3p	BCL2L11	10018	ENSG00000153094	-0.445	predicted
miranda	MIMAT0000067	hsa-let-7f-5p	BCL2L14	79370	ENSG00000121380	-0.804	predicted
pictar	MIMAT0000438	hsa-miR-152-3p	BCL2L2	599	ENSG00000129473	23.7014	predicted
miranda	MIMAT0000243	hsa-miR-148a-3p	BCL6	604	ENSG00000113916	-1.3306	predicted
mirdb	MIMAT0000077	hsa-miR-22-3p	BCL9	607	ENSG00000116128	89.7003	predicted
miranda	MIMAT0000067	hsa-let-7f-5p	BDP1	55814	ENSG00000145734	-1.2934	predicted
miranda	MIMAT0000067	hsa-let-7f-5p	BDP1	55814	ENSG00000145734	-1.2934	predicted
mirdb	MIMAT0000067	hsa-let-7f-5p	BEGAIN	57596	ENSG00000183092	90.1868	predicted
mirdb	MIMAT0000067	hsa-let-7f-5p	BEGAIN	57596	ENSG00000183092	84.8348	predicted
targetscan	MIMAT0000067	hsa-let-7f-5p	BEGAIN	57596	ENSG00000183092	-0.466	predicted
mirdb	MIMAT0000067	hsa-let-7f-5p	BEND4	389206	ENSG00000188848	87.1503	predicted
pictar	MIMAT0000067	hsa-let-7f-5p	BEND4	389206	ENSG00000188848	26.4086	predicted
pictar	MIMAT0000067	hsa-let-7f-5p	BEND4	389206	ENSG00000188848	22.2461	predicted
miranda	MIMAT0000510	hsa-miR-320a-3p	BHLHE41	79365	ENSG00000123095	-0.7881	predicted
miranda	MIMAT0000510	hsa-miR-320a-3p	BHLHE41	79365	ENSG00000123095	-1.0377	predicted
mirdb	MIMAT0000510	hsa-miR-320a-3p	BHLHE41	79365	ENSG00000123095	84.8126	predicted
targetscan	MIMAT0000438	hsa-miR-152-3p	BHLHE41	79365	ENSG00000123095	-0.442	predicted
targetscan	MIMAT0000243	hsa-miR-148a-3p	BHLHE41	79365	ENSG00000123095	-0.442	predicted
mirdb	MIMAT0000243	hsa-miR-148a-3p	BICC1	80114	ENSG00000122870	97.0119	predicted
mirdb	MIMAT0000438	hsa-miR-152-3p	BICC1	80114	ENSG00000122870	97.0119	predicted
targetscan	MIMAT0000243	hsa-miR-148a-3p	BICC1	80114	ENSG00000122870	-0.442	predicted
targetscan	MIMAT0000438	hsa-miR-152-3p	BICC1	80114	ENSG00000122870	-0.442	predicted
miranda	MIMAT0000510	hsa-miR-320a-3p	BICD1	636	ENSG00000151746	-0.8749	predicted
miranda	MIMAT0000438	hsa-miR-152-3p	BICD2	23299	ENSG00000185963	-1.0605	predicted
pictar	MIMAT0000510	hsa-miR-320a-3p	BICD2	23299	ENSG00000185963	24.4206	predicted
targetscan	MIMAT0000077	hsa-miR-22-3p	BIN1	274	ENSG00000136717	-0.346	predicted
mirdb	MIMAT0000067	hsa-let-7f-5p	BIN3	55909	ENSG00000147439	95.3865	predicted
targetscan	MIMAT0000067	hsa-let-7f-5p	BIN3	55909	ENSG00000147439	-0.427	predicted
mirdb	MIMAT0000510	hsa-miR-320a-3p	BLCAP	10904	ENSG00000166619	97.0169	predicted
mirdb	MIMAT0000510	hsa-miR-320a-3p	BLCAP	10904	ENSG00000166619	93.2781	predicted
targetscan	MIMAT0000077	hsa-miR-22-3p	BLOC1S1	2647	ENSG00000135441	-0.346	predicted
miranda	MIMAT0000510	hsa-miR-320a-3p	BLOC1S5	63915	ENSG00000188428	-0.8461	predicted
mirdb	MIMAT0000510	hsa-miR-320a-3p	BLOC1S5	63915	ENSG00000188428	89.1372	predicted
targetscan	MIMAT0000067	hsa-let-7f-5p	BLOC1S6	26258	ENSG00000104164	-0.343	predicted
miranda	MIMAT0000510	hsa-miR-320a-3p	BMI1	648	ENSG00000168283	-0.9302	predicted
mirdb	MIMAT0000243	hsa-miR-148a-3p	BMP3	651	ENSG00000152785	91.2744	predicted
mirdb	MIMAT0000438	hsa-miR-152-3p	BMP3	651	ENSG00000152785	91.2744	predicted
targetscan	MIMAT0000243	hsa-miR-148a-3p	BMP3	651	ENSG00000152785	-0.335	predicted
targetscan	MIMAT0000438	hsa-miR-152-3p	BMP3	651	ENSG00000152785	-0.335	predicted
targetscan	MIMAT0000067	hsa-let-7f-5p	BMP5	653	ENSG00000112175	-0.301	predicted
miranda	MIMAT0000510	hsa-miR-320a-3p	BMP6	654	ENSG00000153162	-1.2229	predicted
miranda	MIMAT0000077	hsa-miR-22-3p	BMPR1A	657	ENSG00000107779	-1.1899	predicted
miranda	MIMAT0000077	hsa-miR-22-3p	BMPR1A	657	ENSG00000107779	-1.1899	predicted
miranda	MIMAT0000510	hsa-miR-320a-3p	BMPR1A	657	ENSG00000107779	-1.2507	predicted
miranda	MIMAT0000510	hsa-miR-320a-3p	BMPR1A	657	ENSG00000107779	-1.2507	predicted
mirdb	MIMAT0000510	hsa-miR-320a-3p	BMPR1A	657	ENSG00000107779	84.8038	predicted
targetscan	MIMAT0000438	hsa-miR-152-3p	BMT2	154743	ENSG00000164603	-0.4	predicted
targetscan	MIMAT0000243	hsa-miR-148a-3p	BMT2	154743	ENSG00000164603	-0.4	predicted
miranda	MIMAT0000510	hsa-miR-320a-3p	BNC1	646	ENSG00000169594	-1.2236	predicted
mirdb	MIMAT0000510	hsa-miR-320a-3p	BNC1	646	ENSG00000169594	92.6709	predicted
pictar	MIMAT0000510	hsa-miR-320a-3p	BNC2	54796	ENSG00000173068	37.0287	predicted
pictar	MIMAT0000067	hsa-let-7f-5p	BNC2	54796	ENSG00000173068	26.067	predicted
miranda	MIMAT0000510	hsa-miR-320a-3p	BNIP3	664	ENSG00000176171	-1.2873	predicted
mirdb	MIMAT0000510	hsa-miR-320a-3p	BNIP3	664	ENSG00000176171	94.3274	predicted
miranda	MIMAT0000243	hsa-miR-148a-3p	BOC	91653	ENSG00000144857	-0.8198	predicted
miranda	MIMAT0000438	hsa-miR-152-3p	BOC	91653	ENSG00000144857	-0.8472	predicted
miranda	MIMAT0000510	hsa-miR-320a-3p	BOD1L1	259282	ENSG00000038219	-1.3145	predicted
mirdb	MIMAT0000510	hsa-miR-320a-3p	BOD1L1	259282	ENSG00000038219	92.8677	predicted
miranda	MIMAT0000077	hsa-miR-22-3p	BOLL	66037	ENSG00000152430	-1.1993	predicted
miranda	MIMAT0000243	hsa-miR-148a-3p	BPTF	2186	ENSG00000171634	-0.7853	predicted
miranda	MIMAT0000243	hsa-miR-148a-3p	BPTF	2186	ENSG00000171634	-0.7853	predicted
miranda	MIMAT0000438	hsa-miR-152-3p	BPTF	2186	ENSG00000171634	-0.8133	predicted
miranda	MIMAT0000438	hsa-miR-152-3p	BPTF	2186	ENSG00000171634	-0.8133	predicted
miranda	MIMAT0000510	hsa-miR-320a-3p	BRD8	10902	ENSG00000112983	-1.1185	predicted
miranda	MIMAT0000510	hsa-miR-320a-3p	BRD8	10902	ENSG00000112983	-1.1407	predicted
miranda	MIMAT0000077	hsa-miR-22-3p	BRE	9577	ENSG00000158019	-0.9065	predicted
miranda	MIMAT0000510	hsa-miR-320a-3p	BRE	9577	ENSG00000158019	-1.1911	predicted
miranda	MIMAT0000067	hsa-let-7f-5p	BRF2	55290	ENSG00000104221	-1.0231	predicted
mirdb	MIMAT0000510	hsa-miR-320a-3p	BRWD3	254065	ENSG00000165288	92.2567	predicted
mirdb	MIMAT0000077	hsa-miR-22-3p	BRWD3	254065	ENSG00000165288	87.1025	predicted
pictar	MIMAT0000510	hsa-miR-320a-3p	BRWD3	254065	ENSG00000165288	51.3119	predicted
targetscan	MIMAT0000077	hsa-miR-22-3p	BRWD3	254065	ENSG00000165288	-0.444	predicted
targetscan	MIMAT0000067	hsa-let-7f-5p	BSND	7809	ENSG00000162399	-0.361	predicted
miranda	MIMAT0000077	hsa-miR-22-3p	BTAF1	9044	ENSG00000095564	-0.9418	predicted
miranda	MIMAT0000243	hsa-miR-148a-3p	BTAF1	9044	ENSG00000095564	-1.3133	predicted
miranda	MIMAT0000438	hsa-miR-152-3p	BTAF1	9044	ENSG00000095564	-1.3133	predicted
mirdb	MIMAT0000438	hsa-miR-152-3p	BTAF1	9044	ENSG00000095564	96.5843	predicted
mirdb	MIMAT0000243	hsa-miR-148a-3p	BTAF1	9044	ENSG00000095564	96.5843	predicted
targetscan	MIMAT0000243	hsa-miR-148a-3p	BTAF1	9044	ENSG00000095564	-0.401	predicted
targetscan	MIMAT0000438	hsa-miR-152-3p	BTAF1	9044	ENSG00000095564	-0.401	predicted
miranda	MIMAT0000510	hsa-miR-320a-3p	BTBD1	53339	ENSG00000064726	-0.8037	predicted
mirdb	MIMAT0000438	hsa-miR-152-3p	BTBD10	84280	ENSG00000148925	83.9618	predicted
mirdb	MIMAT0000243	hsa-miR-148a-3p	BTBD10	84280	ENSG00000148925	83.9618	predicted
miranda	MIMAT0000243	hsa-miR-148a-3p	BTBD3	22903	ENSG00000132640	-1.2559	predicted
miranda	MIMAT0000438	hsa-miR-152-3p	BTBD3	22903	ENSG00000132640	-1.2559	predicted
mirdb	MIMAT0000243	hsa-miR-148a-3p	BTBD3	22903	ENSG00000132640	96.2275	predicted
mirdb	MIMAT0000438	hsa-miR-152-3p	BTBD3	22903	ENSG00000132640	96.2275	predicted
mirdb	MIMAT0000438	hsa-miR-152-3p	BTBD3	22903	ENSG00000132640	95.0611	predicted
mirdb	MIMAT0000243	hsa-miR-148a-3p	BTBD3	22903	ENSG00000132640	95.0611	predicted
pictar	MIMAT0000510	hsa-miR-320a-3p	BTBD3	22903	ENSG00000132640	22.4455	predicted
targetscan	MIMAT0000243	hsa-miR-148a-3p	BTBD3	22903	ENSG00000132640	-0.495	predicted
targetscan	MIMAT0000438	hsa-miR-152-3p	BTBD3	22903	ENSG00000132640	-0.495	predicted
targetscan	MIMAT0000067	hsa-let-7f-5p	BTBD9	114781	ENSG00000183826	-0.311	predicted
targetscan	MIMAT0000067	hsa-let-7f-5p	BTF3L4	91408	ENSG00000134717	-0.344	predicted
mirdb	MIMAT0000077	hsa-miR-22-3p	BTG1	694	ENSG00000133639	88.0268	predicted
targetscan	MIMAT0000077	hsa-miR-22-3p	BTG1	694	ENSG00000133639	-0.468	predicted
miranda	MIMAT0000067	hsa-let-7f-5p	BZW1	9689	ENSG00000082153	-1.1476	predicted
mirdb	MIMAT0000067	hsa-let-7f-5p	BZW1	9689	ENSG00000082153	92.3548	predicted
targetscan	MIMAT0000067	hsa-let-7f-5p	BZW1	9689	ENSG00000082153	-0.354	predicted
targetscan	MIMAT0000067	hsa-let-7f-5p	BZW1	9689	ENSG00000082153	-0.397	predicted
miranda	MIMAT0000067	hsa-let-7f-5p	BZW2	28969	ENSG00000136261	-1.0269	predicted
targetscan	MIMAT0000067	hsa-let-7f-5p	BZW2	28969	ENSG00000136261	-0.408	predicted
miranda	MIMAT0000067	hsa-let-7f-5p	C11orf74	119710	ENSG00000166352	-0.9757	predicted
pictar	MIMAT0000510	hsa-miR-320a-3p	C11orf87	399947	ENSG00000185742	28.9891	predicted
miranda	MIMAT0000510	hsa-miR-320a-3p	C12orf36	283422		-0.921	predicted
miranda	MIMAT0000510	hsa-miR-320a-3p	C12orf36	283422		-1.007	predicted
miranda	MIMAT0000438	hsa-miR-152-3p	C12orf68	387856	ENSG00000177875	-0.8867	predicted
miranda	MIMAT0000510	hsa-miR-320a-3p	C12orf74	338809	ENSG00000214215	-0.9516	predicted
miranda	MIMAT0000510	hsa-miR-320a-3p	C12orf74	338809	ENSG00000214215	-1.0941	predicted
targetscan	MIMAT0000067	hsa-let-7f-5p	C12orf74	440107	ENSG00000187510	-0.442	predicted
targetscan	MIMAT0000067	hsa-let-7f-5p	C12orf74	338809	ENSG00000187510	-0.442	predicted
miranda	MIMAT0000510	hsa-miR-320a-3p	C12orf76	400073	ENSG00000174456	-0.8108	predicted
miranda	MIMAT0000510	hsa-miR-320a-3p	C12orf76	400073	ENSG00000174456	-0.8158	predicted
miranda	MIMAT0000067	hsa-let-7f-5p	C14orf28	122525	ENSG00000179476	-0.9033	predicted
miranda	MIMAT0000067	hsa-let-7f-5p	C14orf28	122525	ENSG00000179476	-1.0821	predicted
mirdb	MIMAT0000067	hsa-let-7f-5p	C14orf28	122525	ENSG00000179476	99.5682	predicted
pictar	MIMAT0000067	hsa-let-7f-5p	C14orf28	122525	ENSG00000179476	18.6101	predicted
targetscan	MIMAT0000067	hsa-let-7f-5p	C14orf28	122525	ENSG00000179476	-0.428	predicted
targetscan	MIMAT0000067	hsa-let-7f-5p	C14orf28	122525	ENSG00000179476	-0.494	predicted
targetscan	MIMAT0000067	hsa-let-7f-5p	C14orf28	122525	ENSG00000179476	-0.523	predicted
mirdb	MIMAT0000067	hsa-let-7f-5p	C15orf39	56905	ENSG00000167173	84.251	predicted
targetscan	MIMAT0000067	hsa-let-7f-5p	C15orf39	56905	ENSG00000167173	-0.366	predicted
targetscan	MIMAT0000067	hsa-let-7f-5p	C15orf41	84529	ENSG00000186073	-0.401	predicted
miranda	MIMAT0000510	hsa-miR-320a-3p	C15orf61	145853	ENSG00000189227	-1.0204	predicted
miranda	MIMAT0000077	hsa-miR-22-3p	C16orf58	64755	ENSG00000140688	-0.8113	predicted
miranda	MIMAT0000438	hsa-miR-152-3p	C16orf72	29035	ENSG00000182831	-0.8049	predicted
miranda	MIMAT0000067	hsa-let-7f-5p	C17orf53	78995	ENSG00000125319	-1.1316	predicted
mirdb	MIMAT0000243	hsa-miR-148a-3p	C18orf25	147339	ENSG00000152242	88.9063	predicted
mirdb	MIMAT0000438	hsa-miR-152-3p	C18orf25	147339	ENSG00000152242	88.9063	predicted
miranda	MIMAT0000510	hsa-miR-320a-3p	C18orf42	642597	ENSG00000231824	-1.0892	predicted
targetscan	MIMAT0000067	hsa-let-7f-5p	C19orf47	126526	ENSG00000160392	-0.311	predicted
mirdb	MIMAT0000438	hsa-miR-152-3p	C1GALT1	56913	ENSG00000106392	91.8639	predicted
mirdb	MIMAT0000243	hsa-miR-148a-3p	C1GALT1	56913	ENSG00000106392	91.8639	predicted
targetscan	MIMAT0000067	hsa-let-7f-5p	C1GALT1	56913	ENSG00000106392	-0.322	predicted
targetscan	MIMAT0000243	hsa-miR-148a-3p	C1GALT1	56913	ENSG00000106392	-0.487	predicted
targetscan	MIMAT0000438	hsa-miR-152-3p	C1GALT1	56913	ENSG00000106392	-0.487	predicted
pictar	MIMAT0000510	hsa-miR-320a-3p	C1orf226	400793	ENSG00000239887	19.4111	predicted
targetscan	MIMAT0000243	hsa-miR-148a-3p	C1orf35	79169	ENSG00000143793	-0.511	predicted
targetscan	MIMAT0000438	hsa-miR-152-3p	C1orf35	79169	ENSG00000143793	-0.511	predicted
miranda	MIMAT0000510	hsa-miR-320a-3p	C1QL3	389941	ENSG00000165985	-0.9229	predicted
miranda	MIMAT0000067	hsa-let-7f-5p	C2	717	ENSG00000206372	-0.7906	predicted
miranda	MIMAT0000067	hsa-let-7f-5p	C2	717	ENSG00000166278	-0.7906	predicted
miranda	MIMAT0000067	hsa-let-7f-5p	C2	717	ENSG00000235696	-0.7906	predicted
miranda	MIMAT0000067	hsa-let-7f-5p	C2	717	ENSG00000204364	-0.7906	predicted
miranda	MIMAT0000067	hsa-let-7f-5p	C2	717	ENSG00000235017	-0.7906	predicted
miranda	MIMAT0000067	hsa-let-7f-5p	C2	717	ENSG00000166278	-0.7906	predicted
miranda	MIMAT0000067	hsa-let-7f-5p	C2	717	ENSG00000226560	-0.7906	predicted
miranda	MIMAT0000067	hsa-let-7f-5p	C2	717	ENSG00000231543	-0.7906	predicted
miranda	MIMAT0000067	hsa-let-7f-5p	C2	717	ENSG00000166278	-0.8162	predicted
miranda	MIMAT0000067	hsa-let-7f-5p	C2	717	ENSG00000226560	-0.8162	predicted
miranda	MIMAT0000067	hsa-let-7f-5p	C2	717	ENSG00000231543	-0.8162	predicted
miranda	MIMAT0000067	hsa-let-7f-5p	C2	717	ENSG00000166278	-0.8162	predicted
miranda	MIMAT0000067	hsa-let-7f-5p	C2	717	ENSG00000206372	-0.8162	predicted
miranda	MIMAT0000067	hsa-let-7f-5p	C2	717	ENSG00000235696	-0.8162	predicted
miranda	MIMAT0000067	hsa-let-7f-5p	C2	717	ENSG00000204364	-0.8162	predicted
miranda	MIMAT0000067	hsa-let-7f-5p	C2	717	ENSG00000235017	-0.8162	predicted
miranda	MIMAT0000067	hsa-let-7f-5p	C2	717	ENSG00000166278	-0.8337	predicted
miranda	MIMAT0000067	hsa-let-7f-5p	C2	717	ENSG00000235696	-0.8337	predicted
miranda	MIMAT0000067	hsa-let-7f-5p	C2	717	ENSG00000204364	-0.8337	predicted
miranda	MIMAT0000067	hsa-let-7f-5p	C2	717	ENSG00000235017	-0.8337	predicted
miranda	MIMAT0000067	hsa-let-7f-5p	C2	717	ENSG00000226560	-0.8337	predicted
miranda	MIMAT0000067	hsa-let-7f-5p	C2	717	ENSG00000231543	-0.8337	predicted
miranda	MIMAT0000067	hsa-let-7f-5p	C2	717	ENSG00000166278	-0.8337	predicted
miranda	MIMAT0000067	hsa-let-7f-5p	C2	717	ENSG00000206372	-0.8337	predicted
miranda	MIMAT0000067	hsa-let-7f-5p	C2	717	ENSG00000206372	-0.846	predicted
miranda	MIMAT0000067	hsa-let-7f-5p	C2	717	ENSG00000166278	-0.846	predicted
miranda	MIMAT0000067	hsa-let-7f-5p	C2	717	ENSG00000235696	-0.846	predicted
miranda	MIMAT0000067	hsa-let-7f-5p	C2	717	ENSG00000204364	-0.846	predicted
miranda	MIMAT0000067	hsa-let-7f-5p	C2	717	ENSG00000235017	-0.846	predicted
miranda	MIMAT0000067	hsa-let-7f-5p	C2	717	ENSG00000166278	-0.846	predicted
miranda	MIMAT0000067	hsa-let-7f-5p	C2	717	ENSG00000226560	-0.846	predicted
miranda	MIMAT0000067	hsa-let-7f-5p	C2	717	ENSG00000231543	-0.846	predicted
miranda	MIMAT0000067	hsa-let-7f-5p	C2	717	ENSG00000235017	-0.8631	predicted
miranda	MIMAT0000067	hsa-let-7f-5p	C2	717	ENSG00000166278	-0.8631	predicted
miranda	MIMAT0000067	hsa-let-7f-5p	C2	717	ENSG00000226560	-0.8631	predicted
miranda	MIMAT0000067	hsa-let-7f-5p	C2	717	ENSG00000231543	-0.8631	predicted
miranda	MIMAT0000067	hsa-let-7f-5p	C2	717	ENSG00000166278	-0.8631	predicted
miranda	MIMAT0000067	hsa-let-7f-5p	C2	717	ENSG00000206372	-0.8631	predicted
miranda	MIMAT0000067	hsa-let-7f-5p	C2	717	ENSG00000235696	-0.8631	predicted
miranda	MIMAT0000067	hsa-let-7f-5p	C2	717	ENSG00000204364	-0.8631	predicted
miranda	MIMAT0000243	hsa-miR-148a-3p	C20orf112	140688	ENSG00000197183	-0.9962	predicted
miranda	MIMAT0000438	hsa-miR-152-3p	C20orf112	140688	ENSG00000197183	-0.9962	predicted
pictar	MIMAT0000067	hsa-let-7f-5p	C20orf112	140688	ENSG00000197183	24.8068	predicted
miranda	MIMAT0000243	hsa-miR-148a-3p	C20orf26	26074	ENSG00000089101	-1.1944	predicted
miranda	MIMAT0000438	hsa-miR-152-3p	C20orf26	26074	ENSG00000089101	-1.2068	predicted
pictar	MIMAT0000510	hsa-miR-320a-3p	C21orf91	54149	ENSG00000154642	26.0655	predicted
pictar	MIMAT0000510	hsa-miR-320a-3p	C21orf91	54149	ENSG00000154642	22.9544	predicted
miranda	MIMAT0000243	hsa-miR-148a-3p	C2orf80	389073	ENSG00000188674	-1.1486	predicted
miranda	MIMAT0000438	hsa-miR-152-3p	C2orf80	389073	ENSG00000188674	-1.1486	predicted
targetscan	MIMAT0000067	hsa-let-7f-5p	C2orf88	84281	ENSG00000187699	-0.429	predicted
targetscan	MIMAT0000067	hsa-let-7f-5p	C3orf52	79669	ENSG00000114529	-0.307	predicted
miranda	MIMAT0000438	hsa-miR-152-3p	C3orf58	205428	ENSG00000181744	-1.0168	predicted
miranda	MIMAT0000243	hsa-miR-148a-3p	C3orf58	205428	ENSG00000181744	-1.0168	predicted
miranda	MIMAT0000438	hsa-miR-152-3p	C4orf32	132720	ENSG00000174749	-0.8298	predicted
miranda	MIMAT0000243	hsa-miR-148a-3p	C4orf32	132720	ENSG00000174749	-0.8298	predicted
miranda	MIMAT0000510	hsa-miR-320a-3p	C5orf15	56951	ENSG00000113583	-0.9646	predicted
miranda	MIMAT0000077	hsa-miR-22-3p	C5orf24	134553	ENSG00000181904	-0.793	predicted
mirdb	MIMAT0000077	hsa-miR-22-3p	C5orf24	134553	ENSG00000181904	92.9432	predicted
mirdb	MIMAT0000077	hsa-miR-22-3p	C5orf24	134553	ENSG00000181904	91.7695	predicted
mirdb	MIMAT0000077	hsa-miR-22-3p	C5orf24	134553	ENSG00000181904	87.2943	predicted
pictar	MIMAT0000510	hsa-miR-320a-3p	C5orf24	134553	ENSG00000181904	22.5367	predicted
targetscan	MIMAT0000077	hsa-miR-22-3p	C5orf24	134553	ENSG00000181904	-0.493	predicted
miranda	MIMAT0000243	hsa-miR-148a-3p	C5orf30	90355	ENSG00000181751	-1.0511	predicted
miranda	MIMAT0000438	hsa-miR-152-3p	C5orf30	90355	ENSG00000181751	-1.0511	predicted
miranda	MIMAT0000243	hsa-miR-148a-3p	C5orf30	90355	ENSG00000181751	-1.0511	predicted
miranda	MIMAT0000438	hsa-miR-152-3p	C5orf30	90355	ENSG00000181751	-1.0511	predicted
miranda	MIMAT0000438	hsa-miR-152-3p	C5orf30	90355	ENSG00000181751	-1.203	predicted
miranda	MIMAT0000438	hsa-miR-152-3p	C5orf30	90355	ENSG00000181751	-1.203	predicted
miranda	MIMAT0000438	hsa-miR-152-3p	C5orf30	90355	ENSG00000181751	-1.3187	predicted
miranda	MIMAT0000438	hsa-miR-152-3p	C5orf30	90355	ENSG00000181751	-1.3187	predicted
miranda	MIMAT0000243	hsa-miR-148a-3p	C5orf30	90355	ENSG00000181751	-1.3187	predicted
miranda	MIMAT0000243	hsa-miR-148a-3p	C5orf30	90355	ENSG00000181751	-1.3187	predicted
mirdb	MIMAT0000438	hsa-miR-152-3p	C5orf30	90355	ENSG00000181751	98.4007	predicted
mirdb	MIMAT0000243	hsa-miR-148a-3p	C5orf30	90355	ENSG00000181751	98.4007	predicted
mirdb	MIMAT0000438	hsa-miR-152-3p	C5orf30	90355	ENSG00000181751	91.0745	predicted
mirdb	MIMAT0000243	hsa-miR-148a-3p	C5orf30	90355	ENSG00000181751	91.0745	predicted
targetscan	MIMAT0000243	hsa-miR-148a-3p	C5orf30	90355	ENSG00000181751	-0.31	predicted
targetscan	MIMAT0000438	hsa-miR-152-3p	C5orf30	90355	ENSG00000181751	-0.332	predicted
targetscan	MIMAT0000243	hsa-miR-148a-3p	C5orf30	90355	ENSG00000181751	-0.573	predicted
targetscan	MIMAT0000438	hsa-miR-152-3p	C5orf30	90355	ENSG00000181751	-0.573	predicted
miranda	MIMAT0000438	hsa-miR-152-3p	C5orf47	133491	ENSG00000185056	-0.7907	predicted
miranda	MIMAT0000438	hsa-miR-152-3p	C5orf47	133491	ENSG00000185056	-0.8452	predicted
mirdb	MIMAT0000067	hsa-let-7f-5p	C5orf51	285636	ENSG00000205765	93.8525	predicted
targetscan	MIMAT0000067	hsa-let-7f-5p	C5orf51	285636	ENSG00000205765	-0.475	predicted
mirdb	MIMAT0000510	hsa-miR-320a-3p	C6orf118	168090	ENSG00000112539	93.5996	predicted
mirdb	MIMAT0000077	hsa-miR-22-3p	C6orf62	81688	ENSG00000112308	84.8064	predicted
miranda	MIMAT0000438	hsa-miR-152-3p	C7orf60	154743	ENSG00000164603	-0.8371	predicted
miranda	MIMAT0000243	hsa-miR-148a-3p	C7orf60	154743	ENSG00000164603	-0.8371	predicted
miranda	MIMAT0000243	hsa-miR-148a-3p	C7orf71	285941	ENSG00000222004	-1.2127	predicted
miranda	MIMAT0000438	hsa-miR-152-3p	C7orf71	285941	ENSG00000222004	-1.2127	predicted
miranda	MIMAT0000077	hsa-miR-22-3p	C8orf46	254778	ENSG00000169085	-0.7778	predicted
miranda	MIMAT0000077	hsa-miR-22-3p	C8orf46	254778	ENSG00000169085	-0.9729	predicted
miranda	MIMAT0000077	hsa-miR-22-3p	C8orf46	254778	ENSG00000169085	-1.0012	predicted
miranda	MIMAT0000067	hsa-let-7f-5p	C8orf58	541565	ENSG00000241852	-1.1414	predicted
miranda	MIMAT0000067	hsa-let-7f-5p	C8orf58	541565	ENSG00000241852	-1.1521	predicted
mirdb	MIMAT0000067	hsa-let-7f-5p	C8orf58	541565	ENSG00000241852	95.3561	predicted
mirdb	MIMAT0000067	hsa-let-7f-5p	C8orf58	541565	ENSG00000241852	95.0648	predicted
targetscan	MIMAT0000067	hsa-let-7f-5p	C8orf58	541565	ENSG00000241852	-0.612	predicted
miranda	MIMAT0000438	hsa-miR-152-3p	C9orf153	389766	ENSG00000187753	-0.8147	predicted
miranda	MIMAT0000077	hsa-miR-22-3p	C9orf3	84909	ENSG00000148120	-0.8311	predicted
miranda	MIMAT0000067	hsa-let-7f-5p	C9orf40	55071	ENSG00000135045	-1.1664	predicted
targetscan	MIMAT0000067	hsa-let-7f-5p	C9orf40	55071	ENSG00000135045	-0.817	predicted
miranda	MIMAT0000438	hsa-miR-152-3p	CA10	56934	ENSG00000154975	-0.9801	predicted
miranda	MIMAT0000510	hsa-miR-320a-3p	CAB39	51719	ENSG00000135932	-0.7952	predicted
miranda	MIMAT0000243	hsa-miR-148a-3p	CABP7	164633	ENSG00000100314	-1.0275	predicted
miranda	MIMAT0000438	hsa-miR-152-3p	CABP7	164633	ENSG00000100314	-1.0486	predicted
mirdb	MIMAT0000438	hsa-miR-152-3p	CABP7	164633	ENSG00000100314	94.8	predicted
mirdb	MIMAT0000243	hsa-miR-148a-3p	CABP7	164633	ENSG00000100314	94.8	predicted
targetscan	MIMAT0000243	hsa-miR-148a-3p	CABP7	164633	ENSG00000100314	-0.511	predicted
targetscan	MIMAT0000438	hsa-miR-152-3p	CABP7	164633	ENSG00000100314	-0.511	predicted
pictar	MIMAT0000510	hsa-miR-320a-3p	CACNA1C	775	ENSG00000151067	24.4789	predicted
pictar	MIMAT0000510	hsa-miR-320a-3p	CACNA1E	777	ENSG00000198216	40.9195	predicted
pictar	MIMAT0000067	hsa-let-7f-5p	CACNA1E	777	ENSG00000198216	22.064	predicted
miranda	MIMAT0000077	hsa-miR-22-3p	CACNA2D3	55799	ENSG00000157445	-1.1686	predicted
miranda	MIMAT0000067	hsa-let-7f-5p	CACNB2	783	ENSG00000165995	-1.2815	predicted
targetscan	MIMAT0000067	hsa-let-7f-5p	CACNG4	27092	ENSG00000075461	-0.341	predicted
mirdb	MIMAT0000077	hsa-miR-22-3p	CACUL1	143384	ENSG00000151893	88.7785	predicted
miranda	MIMAT0000438	hsa-miR-152-3p	CADM1	23705	ENSG00000182985	-0.7833	predicted
miranda	MIMAT0000243	hsa-miR-148a-3p	CADM1	23705	ENSG00000182985	-0.7833	predicted
miranda	MIMAT0000077	hsa-miR-22-3p	CADM1	23705	ENSG00000182985	-1.2646	predicted
miranda	MIMAT0000438	hsa-miR-152-3p	CADM2	253559	ENSG00000175161	-1.113	predicted
mirdb	MIMAT0000067	hsa-let-7f-5p	CADM2	253559	ENSG00000175161	85.0059	predicted
targetscan	MIMAT0000067	hsa-let-7f-5p	CADM2	253559	ENSG00000175161	-0.305	predicted
targetscan	MIMAT0000077	hsa-miR-22-3p	CALCR	799	ENSG00000004948	-0.309	predicted
miranda	MIMAT0000510	hsa-miR-320a-3p	CALD1	800	ENSG00000122786	-0.9912	predicted
miranda	MIMAT0000510	hsa-miR-320a-3p	CALD1	800	ENSG00000122786	-1.072	predicted
targetscan	MIMAT0000067	hsa-let-7f-5p	CALM1	801	ENSG00000198668	-0.288	predicted
pictar	MIMAT0000510	hsa-miR-320a-3p	CALN1	83698	ENSG00000183166	32.0111	predicted
targetscan	MIMAT0000077	hsa-miR-22-3p	CAMK2N1	55450	ENSG00000162545	-0.302	predicted
miranda	MIMAT0000077	hsa-miR-22-3p	CAMSAP2	23271	ENSG00000118200	-0.8337	predicted
mirdb	MIMAT0000438	hsa-miR-152-3p	CAMSAP2	23271	ENSG00000118200	85.2337	predicted
mirdb	MIMAT0000243	hsa-miR-148a-3p	CAMSAP2	23271	ENSG00000118200	85.2337	predicted
pictar	MIMAT0000510	hsa-miR-320a-3p	CAMTA1	23261	ENSG00000171735	42.9956	predicted
miranda	MIMAT0000438	hsa-miR-152-3p	CAND1	55832	ENSG00000111530	-1.1472	predicted
miranda	MIMAT0000243	hsa-miR-148a-3p	CAND1	55832	ENSG00000111530	-1.1472	predicted
mirdb	MIMAT0000243	hsa-miR-148a-3p	CAND1	55832	ENSG00000111530	93.8054	predicted
mirdb	MIMAT0000438	hsa-miR-152-3p	CAND1	55832	ENSG00000111530	93.8054	predicted
targetscan	MIMAT0000243	hsa-miR-148a-3p	CAND1	55832	ENSG00000111530	-0.44	predicted
targetscan	MIMAT0000438	hsa-miR-152-3p	CAND1	55832	ENSG00000111530	-0.44	predicted
targetscan	MIMAT0000067	hsa-let-7f-5p	CANT1	124583	ENSG00000171302	-0.402	predicted
miranda	MIMAT0000243	hsa-miR-148a-3p	CANX	821	ENSG00000127022	-0.9665	predicted
miranda	MIMAT0000438	hsa-miR-152-3p	CANX	821	ENSG00000127022	-0.9665	predicted
mirdb	MIMAT0000438	hsa-miR-152-3p	CANX	821	ENSG00000127022	85.978	predicted
mirdb	MIMAT0000243	hsa-miR-148a-3p	CANX	821	ENSG00000283777	85.978	predicted
mirdb	MIMAT0000243	hsa-miR-148a-3p	CANX	821	ENSG00000127022	85.978	predicted
mirdb	MIMAT0000438	hsa-miR-152-3p	CANX	821	ENSG00000283777	85.978	predicted
targetscan	MIMAT0000243	hsa-miR-148a-3p	CANX	821	ENSG00000127022	-0.434	predicted
targetscan	MIMAT0000438	hsa-miR-152-3p	CANX	821	ENSG00000127022	-0.434	predicted
miranda	MIMAT0000510	hsa-miR-320a-3p	CAP2	10486	ENSG00000112186	-0.7957	predicted
targetscan	MIMAT0000077	hsa-miR-22-3p	CAPN1	823	ENSG00000014216	-0.307	predicted
targetscan	MIMAT0000067	hsa-let-7f-5p	CAPN3	825	ENSG00000092529	-0.317	predicted
miranda	MIMAT0000510	hsa-miR-320a-3p	CAPRIN1	4076	ENSG00000135387	-0.8018	predicted
mirdb	MIMAT0000510	hsa-miR-320a-3p	CAPRIN1	4076	ENSG00000135387	85.3978	predicted
mirdb	MIMAT0000077	hsa-miR-22-3p	CARMIL1	55604	ENSG00000079691	94.0458	predicted
mirdb	MIMAT0000077	hsa-miR-22-3p	CARMIL1	55604	ENSG00000079691	90.2892	predicted
targetscan	MIMAT0000077	hsa-miR-22-3p	CARMIL1	55604	ENSG00000079691	-0.329	predicted
mirdb	MIMAT0000067	hsa-let-7f-5p	CARNMT1	138199	ENSG00000156017	89.9376	predicted
targetscan	MIMAT0000067	hsa-let-7f-5p	CARNMT1	138199	ENSG00000156017	-0.318	predicted
miranda	MIMAT0000438	hsa-miR-152-3p	CASD1	64921	ENSG00000127995	-0.8638	predicted
miranda	MIMAT0000510	hsa-miR-320a-3p	CASP10	843	ENSG00000003400	-0.848	predicted
miranda	MIMAT0000510	hsa-miR-320a-3p	CASP10	843	ENSG00000003400	-0.848	predicted
miranda	MIMAT0000510	hsa-miR-320a-3p	CASP3	836	ENSG00000164305	-0.8803	predicted
miranda	MIMAT0000510	hsa-miR-320a-3p	CASP3	836	ENSG00000164305	-0.9174	predicted
miranda	MIMAT0000067	hsa-let-7f-5p	CASP3	836	ENSG00000164305	-0.9284	predicted
miranda	MIMAT0000067	hsa-let-7f-5p	CASP3	836	ENSG00000164305	-0.9635	predicted
mirdb	MIMAT0000067	hsa-let-7f-5p	CASP3	836	ENSG00000164305	89.0273	predicted
targetscan	MIMAT0000067	hsa-let-7f-5p	CASP3	836	ENSG00000164305	-0.495	predicted
targetscan	MIMAT0000067	hsa-let-7f-5p	CASP5	838	ENSG00000137757	-0.379	predicted
miranda	MIMAT0000510	hsa-miR-320a-3p	CASQ2	845	ENSG00000118729	-0.892	predicted
miranda	MIMAT0000510	hsa-miR-320a-3p	CASQ2	845	ENSG00000118729	-0.892	predicted
mirdb	MIMAT0000438	hsa-miR-152-3p	CASZ1	54897	ENSG00000130940	88.2003	predicted
mirdb	MIMAT0000243	hsa-miR-148a-3p	CASZ1	54897	ENSG00000130940	88.2003	predicted
targetscan	MIMAT0000077	hsa-miR-22-3p	CATSPERG	57828	ENSG00000099338	-0.403	predicted
targetscan	MIMAT0000243	hsa-miR-148a-3p	CAV2	858	ENSG00000105971	-0.32	predicted
targetscan	MIMAT0000438	hsa-miR-152-3p	CAV2	858	ENSG00000105971	-0.32	predicted
mirdb	MIMAT0000077	hsa-miR-22-3p	CAV3	859	ENSG00000182533	87.1051	predicted
targetscan	MIMAT0000077	hsa-miR-22-3p	CAV3	859	ENSG00000182533	-0.565	predicted
targetscan	MIMAT0000077	hsa-miR-22-3p	CAVIN4	347273	ENSG00000170681	-0.391	predicted
miranda	MIMAT0000438	hsa-miR-152-3p	CBFA2T3	863	ENSG00000129993	-0.9798	predicted
miranda	MIMAT0000243	hsa-miR-148a-3p	CBFA2T3	863	ENSG00000129993	-1.0028	predicted
pictar	MIMAT0000510	hsa-miR-320a-3p	CBL	867	ENSG00000110395	44.8494	predicted
pictar	MIMAT0000067	hsa-let-7f-5p	CBL	867	ENSG00000110395	33.0356	predicted
pictar	MIMAT0000077	hsa-miR-22-3p	CBL	867	ENSG00000110395	25.8775	predicted
mirdb	MIMAT0000438	hsa-miR-152-3p	CBLB	868	ENSG00000114423	98.5095	predicted
mirdb	MIMAT0000243	hsa-miR-148a-3p	CBLB	868	ENSG00000114423	98.5095	predicted
mirdb	MIMAT0000438	hsa-miR-152-3p	CBLB	868	ENSG00000114423	89.7523	predicted
mirdb	MIMAT0000243	hsa-miR-148a-3p	CBLB	868	ENSG00000114423	89.7523	predicted
targetscan	MIMAT0000243	hsa-miR-148a-3p	CBLB	868	ENSG00000114423	-0.424	predicted
targetscan	MIMAT0000438	hsa-miR-152-3p	CBLB	868	ENSG00000114423	-0.424	predicted
mirdb	MIMAT0000243	hsa-miR-148a-3p	CBLL1	79872	ENSG00000105879	88.5085	predicted
mirdb	MIMAT0000438	hsa-miR-152-3p	CBLL1	79872	ENSG00000105879	88.5085	predicted
miranda	MIMAT0000510	hsa-miR-320a-3p	CBLN1	869	ENSG00000102924	-1.0185	predicted
targetscan	MIMAT0000067	hsa-let-7f-5p	CBX2	84733	ENSG00000173894	-0.313	predicted
miranda	MIMAT0000510	hsa-miR-320a-3p	CBX3	11335	ENSG00000122565	-1.0255	predicted
miranda	MIMAT0000510	hsa-miR-320a-3p	CBX3	11335	ENSG00000122565	-1.0571	predicted
mirdb	MIMAT0000067	hsa-let-7f-5p	CBX5	23468	ENSG00000094916	97.6766	predicted
mirdb	MIMAT0000067	hsa-let-7f-5p	CBX5	23468	ENSG00000094916	93.4335	predicted
pictar	MIMAT0000067	hsa-let-7f-5p	CBX5	23468	ENSG00000094916	36.4469	predicted
targetscan	MIMAT0000067	hsa-let-7f-5p	CBX5	23468	ENSG00000094916	-0.307	predicted
targetscan	MIMAT0000067	hsa-let-7f-5p	CBX5	23468	ENSG00000094916	-0.48	predicted
miranda	MIMAT0000243	hsa-miR-148a-3p	CC2D2B	387707	ENSG00000188649	-0.8981	predicted
miranda	MIMAT0000438	hsa-miR-152-3p	CC2D2B	387707	ENSG00000188649	-0.9237	predicted
miranda	MIMAT0000067	hsa-let-7f-5p	CCDC141	285025	ENSG00000163492	-0.8761	predicted
mirdb	MIMAT0000438	hsa-miR-152-3p	CCDC141	285025	ENSG00000163492	86.6219	predicted
mirdb	MIMAT0000243	hsa-miR-148a-3p	CCDC141	285025	ENSG00000163492	86.6219	predicted
targetscan	MIMAT0000243	hsa-miR-148a-3p	CCDC144A	9720	ENSG00000170160	-0.292	predicted
targetscan	MIMAT0000438	hsa-miR-152-3p	CCDC144A	9720	ENSG00000170160	-0.292	predicted
miranda	MIMAT0000510	hsa-miR-320a-3p	CCDC149	91050	ENSG00000181982	-0.9254	predicted
miranda	MIMAT0000510	hsa-miR-320a-3p	CCDC149	91050	ENSG00000181982	-0.996	predicted
targetscan	MIMAT0000077	hsa-miR-22-3p	CCDC149	91050	ENSG00000181982	-0.327	predicted
miranda	MIMAT0000510	hsa-miR-320a-3p	CCDC150	284992	ENSG00000144395	-0.907	predicted
miranda	MIMAT0000077	hsa-miR-22-3p	CCDC162P	221262	ENSG00000203799	-1.0082	predicted
miranda	MIMAT0000077	hsa-miR-22-3p	CCDC162P	221262	ENSG00000203799	-1.0241	predicted
miranda	MIMAT0000077	hsa-miR-22-3p	CCDC47	57003	ENSG00000108588	-1.16	predicted
mirdb	MIMAT0000077	hsa-miR-22-3p	CCDC47	57003	ENSG00000108588	93.1213	predicted
targetscan	MIMAT0000077	hsa-miR-22-3p	CCDC47	57003	ENSG00000108588	-0.604	predicted
mirdb	MIMAT0000438	hsa-miR-152-3p	CCDC6	8030	ENSG00000108091	92.6737	predicted
mirdb	MIMAT0000243	hsa-miR-148a-3p	CCDC6	8030	ENSG00000108091	92.6737	predicted
targetscan	MIMAT0000438	hsa-miR-152-3p	CCDC6	8030	ENSG00000108091	-0.511	predicted
targetscan	MIMAT0000243	hsa-miR-148a-3p	CCDC6	8030	ENSG00000108091	-0.511	predicted
miranda	MIMAT0000067	hsa-let-7f-5p	CCDC64	92558	ENSG00000135127	-0.8589	predicted
miranda	MIMAT0000077	hsa-miR-22-3p	CCDC67	159989	ENSG00000165325	-1.2943	predicted
targetscan	MIMAT0000438	hsa-miR-152-3p	CCDC71	64925	ENSG00000177352	-0.369	predicted
targetscan	MIMAT0000243	hsa-miR-148a-3p	CCDC71	64925	ENSG00000177352	-0.369	predicted
targetscan	MIMAT0000077	hsa-miR-22-3p	CCDC71L	168455	ENSG00000253276	-0.32	predicted
targetscan	MIMAT0000067	hsa-let-7f-5p	CCDC71L	168455	ENSG00000253276	-0.432	predicted
miranda	MIMAT0000438	hsa-miR-152-3p	CCDC80	151887	ENSG00000091986	-0.8174	predicted
miranda	MIMAT0000243	hsa-miR-148a-3p	CCDC85A	114800	ENSG00000055813	-1.2292	predicted
miranda	MIMAT0000438	hsa-miR-152-3p	CCDC85A	114800	ENSG00000055813	-1.2292	predicted
targetscan	MIMAT0000243	hsa-miR-148a-3p	CCDC85A	114800	ENSG00000055813	-0.296	predicted
targetscan	MIMAT0000438	hsa-miR-152-3p	CCDC85A	114800	ENSG00000055813	-0.296	predicted
pictar	MIMAT0000438	hsa-miR-152-3p	CCKBR	887	ENSG00000110148	20.9958	predicted
targetscan	MIMAT0000067	hsa-let-7f-5p	CCL3		ENSG00000006075	-0.427	predicted
targetscan	MIMAT0000067	hsa-let-7f-5p	CCL3L1		ENSG00000205021	-0.462	predicted
targetscan	MIMAT0000067	hsa-let-7f-5p	CCL3L3		ENSG00000256515	-0.426	predicted
mirdb	MIMAT0000067	hsa-let-7f-5p	CCL7	6354	ENSG00000108688	86.4056	predicted
targetscan	MIMAT0000067	hsa-let-7f-5p	CCL7	6354	ENSG00000108688	-0.718	predicted
targetscan	MIMAT0000077	hsa-miR-22-3p	CCN1	3491	ENSG00000142871	-0.601	predicted
miranda	MIMAT0000243	hsa-miR-148a-3p	CCNA2	890	ENSG00000145386	-0.7778	predicted
miranda	MIMAT0000438	hsa-miR-152-3p	CCNA2	890	ENSG00000145386	-0.7778	predicted
miranda	MIMAT0000077	hsa-miR-22-3p	CCNA2	890	ENSG00000145386	-1.0178	predicted
mirdb	MIMAT0000067	hsa-let-7f-5p	CCND2	894	ENSG00000118971	98.2324	predicted
pictar	MIMAT0000510	hsa-miR-320a-3p	CCND2	894	ENSG00000118971	28.2114	predicted
targetscan	MIMAT0000067	hsa-let-7f-5p	CCNF	899	ENSG00000162063	-0.482	predicted
miranda	MIMAT0000067	hsa-let-7f-5p	CCNJ	54619	ENSG00000107443	-1.3063	predicted
mirdb	MIMAT0000067	hsa-let-7f-5p	CCNJ	54619	ENSG00000107443	96.0988	predicted
mirdb	MIMAT0000067	hsa-let-7f-5p	CCNJ	54619	ENSG00000107443	95.9685	predicted
targetscan	MIMAT0000067	hsa-let-7f-5p	CCNJ	54619	ENSG00000107443	-0.531	predicted
targetscan	MIMAT0000067	hsa-let-7f-5p	CCNJL	79616	ENSG00000135083	-0.298	predicted
targetscan	MIMAT0000077	hsa-miR-22-3p	CCNJL	79616	ENSG00000135083	-0.512	predicted
miranda	MIMAT0000510	hsa-miR-320a-3p	CCNL2	81669	ENSG00000221978	-0.8114	predicted
miranda	MIMAT0000438	hsa-miR-152-3p	CCNT2	905	ENSG00000082258	-0.8022	predicted
miranda	MIMAT0000243	hsa-miR-148a-3p	CCNT2	905	ENSG00000082258	-0.8022	predicted
miranda	MIMAT0000438	hsa-miR-152-3p	CCNT2	905	ENSG00000082258	-0.8238	predicted
miranda	MIMAT0000243	hsa-miR-148a-3p	CCNT2	905	ENSG00000082258	-0.8238	predicted
targetscan	MIMAT0000067	hsa-let-7f-5p	CCNY	219771	ENSG00000108100	-0.345	predicted
miranda	MIMAT0000510	hsa-miR-320a-3p	CCR7	1236	ENSG00000126353	-1.1076	predicted
targetscan	MIMAT0000067	hsa-let-7f-5p	CCR7	1236	ENSG00000126353	-0.498	predicted
pictar	MIMAT0000510	hsa-miR-320a-3p	CCSER2	54462	ENSG00000107771	35.7663	predicted
miranda	MIMAT0000243	hsa-miR-148a-3p	CCT2	10576	ENSG00000166226	-0.7903	predicted
miranda	MIMAT0000438	hsa-miR-152-3p	CCT2	10576	ENSG00000166226	-0.7903	predicted
mirdb	MIMAT0000438	hsa-miR-152-3p	CCT6A	908	ENSG00000146731	96.3547	predicted
mirdb	MIMAT0000243	hsa-miR-148a-3p	CCT6A	908	ENSG00000146731	96.3547	predicted
mirdb	MIMAT0000243	hsa-miR-148a-3p	CCT6A	908	ENSG00000146731	93.92	predicted
mirdb	MIMAT0000438	hsa-miR-152-3p	CCT6A	908	ENSG00000146731	93.92	predicted
targetscan	MIMAT0000243	hsa-miR-148a-3p	CCT6A	908	ENSG00000146731	-0.665	predicted
targetscan	MIMAT0000438	hsa-miR-152-3p	CCT6A	908	ENSG00000146731	-0.665	predicted
mirdb	MIMAT0000067	hsa-let-7f-5p	CD164	8763	ENSG00000135535	88.2655	predicted
miranda	MIMAT0000067	hsa-let-7f-5p	CD200R1	131450	ENSG00000163606	-1.1307	predicted
miranda	MIMAT0000067	hsa-let-7f-5p	CD200R1	131450	ENSG00000163606	-1.1455	predicted
targetscan	MIMAT0000067	hsa-let-7f-5p	CD200R1	131450	ENSG00000163606	-0.413	predicted
targetscan	MIMAT0000077	hsa-miR-22-3p	CD207	50489	ENSG00000116031	-0.326	predicted
miranda	MIMAT0000077	hsa-miR-22-3p	CD247	919	ENSG00000198821	-1.0487	predicted
miranda	MIMAT0000077	hsa-miR-22-3p	CD247	919	ENSG00000198821	-1.0487	predicted
miranda	MIMAT0000067	hsa-let-7f-5p	CD274	29126	ENSG00000120217	-0.9067	predicted
mirdb	MIMAT0000510	hsa-miR-320a-3p	CD274	29126	ENSG00000120217	91.5967	predicted
mirdb	MIMAT0000067	hsa-let-7f-5p	CD59	966	ENSG00000085063	90.0135	predicted
miranda	MIMAT0000438	hsa-miR-152-3p	CD72	971	ENSG00000137101	-1.1218	predicted
miranda	MIMAT0000243	hsa-miR-148a-3p	CD72	971	ENSG00000137101	-1.1218	predicted
mirdb	MIMAT0000438	hsa-miR-152-3p	CD72	971	ENSG00000137101	85.9253	predicted
mirdb	MIMAT0000243	hsa-miR-148a-3p	CD72	971	ENSG00000137101	85.9253	predicted
mirdb	MIMAT0000510	hsa-miR-320a-3p	CD74	972	ENSG00000019582	84.6511	predicted
mirdb	MIMAT0000077	hsa-miR-22-3p	CD80	941	ENSG00000121594	88.3361	predicted
miranda	MIMAT0000243	hsa-miR-148a-3p	CD83	9308	ENSG00000112149	-0.8128	predicted
targetscan	MIMAT0000067	hsa-let-7f-5p	CD86	942	ENSG00000114013	-0.323	predicted
mirdb	MIMAT0000510	hsa-miR-320a-3p	CD96	10225	ENSG00000153283	93.4547	predicted
miranda	MIMAT0000243	hsa-miR-148a-3p	CDC14A	8556	ENSG00000079335	-1.2805	predicted
miranda	MIMAT0000438	hsa-miR-152-3p	CDC14A	8556	ENSG00000079335	-1.2805	predicted
miranda	MIMAT0000438	hsa-miR-152-3p	CDC14A	8556	ENSG00000079335	-1.2849	predicted
miranda	MIMAT0000243	hsa-miR-148a-3p	CDC14A	8556	ENSG00000079335	-1.2849	predicted
mirdb	MIMAT0000438	hsa-miR-152-3p	CDC14A	8556	ENSG00000079335	90.7336	predicted
mirdb	MIMAT0000243	hsa-miR-148a-3p	CDC14A	8556	ENSG00000079335	90.7336	predicted
targetscan	MIMAT0000243	hsa-miR-148a-3p	CDC14A	8556	ENSG00000079335	-0.482	predicted
targetscan	MIMAT0000438	hsa-miR-152-3p	CDC14A	8556	ENSG00000079335	-0.482	predicted
targetscan	MIMAT0000438	hsa-miR-152-3p	CDC25B	994	ENSG00000101224	-0.298	predicted
targetscan	MIMAT0000243	hsa-miR-148a-3p	CDC25B	994	ENSG00000101224	-0.298	predicted
mirdb	MIMAT0000067	hsa-let-7f-5p	CDC34	997	ENSG00000099804	97.195	predicted
targetscan	MIMAT0000067	hsa-let-7f-5p	CDC34	997	ENSG00000099804	-0.321	predicted
targetscan	MIMAT0000067	hsa-let-7f-5p	CDC34	997	ENSG00000099804	-0.555	predicted
miranda	MIMAT0000438	hsa-miR-152-3p	CDC42SE2	56990	ENSG00000158985	-0.9774	predicted
miranda	MIMAT0000243	hsa-miR-148a-3p	CDC42SE2	56990	ENSG00000158985	-0.9774	predicted
miranda	MIMAT0000438	hsa-miR-152-3p	CDC42SE2	56990	ENSG00000158985	-0.9953	predicted
miranda	MIMAT0000243	hsa-miR-148a-3p	CDC42SE2	56990	ENSG00000158985	-0.9953	predicted
miranda	MIMAT0000438	hsa-miR-152-3p	CDC42SE2	56990	ENSG00000158985	-1.1307	predicted
miranda	MIMAT0000243	hsa-miR-148a-3p	CDC42SE2	56990	ENSG00000158985	-1.1307	predicted
miranda	MIMAT0000438	hsa-miR-152-3p	CDC42SE2	56990	ENSG00000158985	-1.2967	predicted
miranda	MIMAT0000243	hsa-miR-148a-3p	CDC42SE2	56990	ENSG00000158985	-1.2967	predicted
miranda	MIMAT0000510	hsa-miR-320a-3p	CDCA7	83879	ENSG00000144354	-1.0432	predicted
targetscan	MIMAT0000067	hsa-let-7f-5p	CDCA8	55143	ENSG00000134690	-0.342	predicted
miranda	MIMAT0000243	hsa-miR-148a-3p	CDH1	999	ENSG00000039068	-0.7785	predicted
miranda	MIMAT0000243	hsa-miR-148a-3p	CDH1	999	ENSG00000039068	-0.7785	predicted
miranda	MIMAT0000510	hsa-miR-320a-3p	CDH20	28316	ENSG00000101542	-1.112	predicted
mirdb	MIMAT0000438	hsa-miR-152-3p	CDH20	28316	ENSG00000101542	91.1236	predicted
mirdb	MIMAT0000243	hsa-miR-148a-3p	CDH20	28316	ENSG00000101542	91.1236	predicted
mirdb	MIMAT0000510	hsa-miR-320a-3p	CDH20	28316	ENSG00000101542	87.8168	predicted
targetscan	MIMAT0000438	hsa-miR-152-3p	CDH20	28316	ENSG00000101542	-0.297	predicted
targetscan	MIMAT0000243	hsa-miR-148a-3p	CDH20	28316	ENSG00000101542	-0.297	predicted
miranda	MIMAT0000067	hsa-let-7f-5p	CDH22	64405	ENSG00000149654	-0.8178	predicted
targetscan	MIMAT0000067	hsa-let-7f-5p	CDH22	64405	ENSG00000149654	-0.32	predicted
targetscan	MIMAT0000243	hsa-miR-148a-3p	CDH7	1005	ENSG00000081138	-0.418	predicted
targetscan	MIMAT0000438	hsa-miR-152-3p	CDH7	1005	ENSG00000081138	-0.418	predicted
miranda	MIMAT0000510	hsa-miR-320a-3p	CDK13	8621	ENSG00000065883	-1.3475	predicted
mirdb	MIMAT0000510	hsa-miR-320a-3p	CDK13	8621	ENSG00000065883	94.2144	predicted
miranda	MIMAT0000077	hsa-miR-22-3p	CDK17	5128	ENSG00000059758	-0.8688	predicted
miranda	MIMAT0000438	hsa-miR-152-3p	CDK19	23097	ENSG00000155111	-0.9324	predicted
miranda	MIMAT0000243	hsa-miR-148a-3p	CDK19	23097	ENSG00000155111	-0.9324	predicted
miranda	MIMAT0000243	hsa-miR-148a-3p	CDK19	23097	ENSG00000155111	-0.9383	predicted
miranda	MIMAT0000438	hsa-miR-152-3p	CDK19	23097	ENSG00000155111	-0.9383	predicted
mirdb	MIMAT0000438	hsa-miR-152-3p	CDK19	23097	ENSG00000155111	99.7406	predicted
mirdb	MIMAT0000243	hsa-miR-148a-3p	CDK19	23097	ENSG00000155111	99.7406	predicted
mirdb	MIMAT0000438	hsa-miR-152-3p	CDK19	23097	ENSG00000155111	98.5405	predicted
mirdb	MIMAT0000243	hsa-miR-148a-3p	CDK19	23097	ENSG00000155111	98.5405	predicted
targetscan	MIMAT0000243	hsa-miR-148a-3p	CDK19	23097	ENSG00000155111	-0.369	predicted
targetscan	MIMAT0000438	hsa-miR-152-3p	CDK19	23097	ENSG00000155111	-0.369	predicted
targetscan	MIMAT0000438	hsa-miR-152-3p	CDK19	23097	ENSG00000155111	-0.405	predicted
targetscan	MIMAT0000243	hsa-miR-148a-3p	CDK19	23097	ENSG00000155111	-0.405	predicted
miranda	MIMAT0000243	hsa-miR-148a-3p	CDK5R1	8851	ENSG00000176749	-1.116	predicted
miranda	MIMAT0000438	hsa-miR-152-3p	CDK5R1	8851	ENSG00000176749	-1.116	predicted
mirdb	MIMAT0000243	hsa-miR-148a-3p	CDK5R1	8851	ENSG00000176749	90.4325	predicted
mirdb	MIMAT0000438	hsa-miR-152-3p	CDK5R1	8851	ENSG00000176749	90.4325	predicted
targetscan	MIMAT0000438	hsa-miR-152-3p	CDK5R1	8851	ENSG00000176749	-0.547	predicted
targetscan	MIMAT0000243	hsa-miR-148a-3p	CDK5R1	8851	ENSG00000176749	-0.547	predicted
miranda	MIMAT0000510	hsa-miR-320a-3p	CDK5RAP1	51654	ENSG00000101391	-0.9987	predicted
miranda	MIMAT0000510	hsa-miR-320a-3p	CDK5RAP1	51654	ENSG00000101391	-1.178	predicted
miranda	MIMAT0000510	hsa-miR-320a-3p	CDK5RAP2	55755	ENSG00000136861	-1.0621	predicted
mirdb	MIMAT0000510	hsa-miR-320a-3p	CDK6	1021	ENSG00000105810	94.3797	predicted
mirdb	MIMAT0000510	hsa-miR-320a-3p	CDK6	1021	ENSG00000105810	85.3058	predicted
pictar	MIMAT0000510	hsa-miR-320a-3p	CDK6	1021	ENSG00000105810	59.1065	predicted
targetscan	MIMAT0000067	hsa-let-7f-5p	CDK8	1024	ENSG00000132964	-0.32	predicted
miranda	MIMAT0000510	hsa-miR-320a-3p	CDKL3	51265	ENSG00000006837	-0.8473	predicted
miranda	MIMAT0000510	hsa-miR-320a-3p	CDKL3	51265	ENSG00000006837	-0.8685	predicted
mirdb	MIMAT0000510	hsa-miR-320a-3p	CDKL5	6792	ENSG00000008086	98.6976	predicted
mirdb	MIMAT0000438	hsa-miR-152-3p	CDKL5	6792	ENSG00000008086	85.9441	predicted
mirdb	MIMAT0000243	hsa-miR-148a-3p	CDKL5	6792	ENSG00000008086	85.9441	predicted
mirdb	MIMAT0000067	hsa-let-7f-5p	CDKN1A	1026	ENSG00000124762	86.434	predicted
targetscan	MIMAT0000067	hsa-let-7f-5p	CDKN1A	1026	ENSG00000124762	-0.434	predicted
mirdb	MIMAT0000243	hsa-miR-148a-3p	CDKN1B	1027	ENSG00000111276	91.9175	predicted
mirdb	MIMAT0000438	hsa-miR-152-3p	CDKN1B	1027	ENSG00000111276	89.4678	predicted
targetscan	MIMAT0000243	hsa-miR-148a-3p	CDKN1B	1027	ENSG00000111276	-0.287	predicted
miranda	MIMAT0000510	hsa-miR-320a-3p	CDS2	8760	ENSG00000101290	-0.8017	predicted
miranda	MIMAT0000067	hsa-let-7f-5p	CDV3	55573	ENSG00000091527	-0.7781	predicted
miranda	MIMAT0000067	hsa-let-7f-5p	CDV3	55573	ENSG00000091527	-0.9771	predicted
targetscan	MIMAT0000067	hsa-let-7f-5p	CDV3	55573	ENSG00000091527	-0.453	predicted
targetscan	MIMAT0000077	hsa-miR-22-3p	CDX2	1045	ENSG00000165556	-0.479	predicted
targetscan	MIMAT0000067	hsa-let-7f-5p	CEBPD	1052	ENSG00000221869	-0.297	predicted
targetscan	MIMAT0000438	hsa-miR-152-3p	CEBPG	1054	ENSG00000153879	-0.319	predicted
targetscan	MIMAT0000243	hsa-miR-148a-3p	CEBPG	1054	ENSG00000153879	-0.319	predicted
targetscan	MIMAT0000067	hsa-let-7f-5p	CECR2	27443	ENSG00000099954	-0.356	predicted
pictar	MIMAT0000077	hsa-miR-22-3p	CELF1	10658	ENSG00000149187	19.1668	predicted
miranda	MIMAT0000243	hsa-miR-148a-3p	CELF2	10659	ENSG00000048740	-1.1355	predicted
miranda	MIMAT0000438	hsa-miR-152-3p	CELF2	10659	ENSG00000048740	-1.1355	predicted
pictar	MIMAT0000067	hsa-let-7f-5p	CELF2	10659	ENSG00000048740	26.0458	predicted
mirdb	MIMAT0000438	hsa-miR-152-3p	CELSR1	9620	ENSG00000075275	89.3778	predicted
mirdb	MIMAT0000243	hsa-miR-148a-3p	CELSR1	9620	ENSG00000075275	89.3778	predicted
mirdb	MIMAT0000510	hsa-miR-320a-3p	CEMIP2	23670	ENSG00000135048	94.0323	predicted
mirdb	MIMAT0000067	hsa-let-7f-5p	CEMIP2	23670	ENSG00000135048	92.4943	predicted
mirdb	MIMAT0000510	hsa-miR-320a-3p	CEMIP2	23670	ENSG00000135048	87.2233	predicted
mirdb	MIMAT0000067	hsa-let-7f-5p	CEMIP2	23670	ENSG00000135048	84.9957	predicted
targetscan	MIMAT0000067	hsa-let-7f-5p	CEMIP2	23670	ENSG00000135048	-0.453	predicted
miranda	MIMAT0000077	hsa-miR-22-3p	CENPV	201161	ENSG00000166582	-0.8356	predicted
targetscan	MIMAT0000077	hsa-miR-22-3p	CENPV	201161	ENSG00000166582	-0.491	predicted
miranda	MIMAT0000510	hsa-miR-320a-3p	CEP120	153241	ENSG00000168944	-1.1153	predicted
mirdb	MIMAT0000067	hsa-let-7f-5p	CEP120	153241	ENSG00000168944	86.3736	predicted
miranda	MIMAT0000077	hsa-miR-22-3p	CEP128	145508	ENSG00000100629	-1.2186	predicted
miranda	MIMAT0000510	hsa-miR-320a-3p	CEP135	9662	ENSG00000174799	-0.9678	predicted
miranda	MIMAT0000067	hsa-let-7f-5p	CEP135	9662	ENSG00000174799	-1.0092	predicted
mirdb	MIMAT0000067	hsa-let-7f-5p	CEP135	9662	ENSG00000174799	91.0232	predicted
targetscan	MIMAT0000067	hsa-let-7f-5p	CEP135	9662	ENSG00000174799	-0.468	predicted
pictar	MIMAT0000510	hsa-miR-320a-3p	CEP41	95681	ENSG00000106477	44.1393	predicted
miranda	MIMAT0000243	hsa-miR-148a-3p	CEP55	55165	ENSG00000138180	-1.108	predicted
miranda	MIMAT0000438	hsa-miR-152-3p	CEP55	55165	ENSG00000138180	-1.108	predicted
targetscan	MIMAT0000243	hsa-miR-148a-3p	CEP55	55165	ENSG00000138180	-0.305	predicted
targetscan	MIMAT0000438	hsa-miR-152-3p	CEP55	55165	ENSG00000138180	-0.305	predicted
targetscan	MIMAT0000438	hsa-miR-152-3p	CEP63	80254	ENSG00000182923	-0.329	predicted
targetscan	MIMAT0000243	hsa-miR-148a-3p	CEP63	80254	ENSG00000182923	-0.329	predicted
mirdb	MIMAT0000067	hsa-let-7f-5p	CERCAM	51148	ENSG00000167123	86.3644	predicted
targetscan	MIMAT0000067	hsa-let-7f-5p	CERCAM	51148	ENSG00000167123	-0.333	predicted
targetscan	MIMAT0000243	hsa-miR-148a-3p	CERS5	91012	ENSG00000139624	-0.311	predicted
targetscan	MIMAT0000438	hsa-miR-152-3p	CERS5	91012	ENSG00000139624	-0.311	predicted
mirdb	MIMAT0000438	hsa-miR-152-3p	CERS6	253782	ENSG00000172292	85.0203	predicted
mirdb	MIMAT0000243	hsa-miR-148a-3p	CERS6	253782	ENSG00000172292	85.0203	predicted
mirdb	MIMAT0000510	hsa-miR-320a-3p	CERT1	10087	ENSG00000113163	96.7221	predicted
mirdb	MIMAT0000510	hsa-miR-320a-3p	CERT1	10087	ENSG00000113163	89.8139	predicted
mirdb	MIMAT0000067	hsa-let-7f-5p	CERT1	10087	ENSG00000113163	86.8487	predicted
targetscan	MIMAT0000077	hsa-miR-22-3p	CFAP36	112942	ENSG00000163001	-0.549	predicted
miranda	MIMAT0000243	hsa-miR-148a-3p	CFL2	1073	ENSG00000165410	-1.0479	predicted
miranda	MIMAT0000438	hsa-miR-152-3p	CFL2	1073	ENSG00000165410	-1.0479	predicted
miranda	MIMAT0000243	hsa-miR-148a-3p	CFL2	1073	ENSG00000165410	-1.0479	predicted
miranda	MIMAT0000438	hsa-miR-152-3p	CFL2	1073	ENSG00000165410	-1.0479	predicted
mirdb	MIMAT0000438	hsa-miR-152-3p	CFL2	1073	ENSG00000165410	83.5921	predicted
mirdb	MIMAT0000243	hsa-miR-148a-3p	CFL2	1073	ENSG00000165410	83.5921	predicted
pictar	MIMAT0000510	hsa-miR-320a-3p	CFL2	1073	ENSG00000165410	21.0971	predicted
targetscan	MIMAT0000243	hsa-miR-148a-3p	CFL2	1073	ENSG00000165410	-0.487	predicted
targetscan	MIMAT0000438	hsa-miR-152-3p	CFL2	1073	ENSG00000165410	-0.487	predicted
mirdb	MIMAT0000510	hsa-miR-320a-3p	CFLAR	8837	ENSG00000003402	87.8481	predicted
miranda	MIMAT0000510	hsa-miR-320a-3p	CGA	1081	ENSG00000135346	-0.9667	predicted
pictar	MIMAT0000510	hsa-miR-320a-3p	CGGBP1	8545	ENSG00000163320	25.6366	predicted
miranda	MIMAT0000438	hsa-miR-152-3p	CHD1	1105	ENSG00000153922	-1.0272	predicted
miranda	MIMAT0000243	hsa-miR-148a-3p	CHD1	1105	ENSG00000153922	-1.0272	predicted
targetscan	MIMAT0000243	hsa-miR-148a-3p	CHD1	1105	ENSG00000153922	-0.303	predicted
targetscan	MIMAT0000438	hsa-miR-152-3p	CHD1	1105	ENSG00000153922	-0.303	predicted
mirdb	MIMAT0000067	hsa-let-7f-5p	CHD4	1108	ENSG00000111642	84.2934	predicted
miranda	MIMAT0000077	hsa-miR-22-3p	CHD7	55636	ENSG00000171316	-1.0403	predicted
miranda	MIMAT0000077	hsa-miR-22-3p	CHD7	55636	ENSG00000171316	-1.0403	predicted
miranda	MIMAT0000243	hsa-miR-148a-3p	CHD7	55636	ENSG00000171316	-1.1013	predicted
miranda	MIMAT0000438	hsa-miR-152-3p	CHD7	55636	ENSG00000171316	-1.1013	predicted
miranda	MIMAT0000243	hsa-miR-148a-3p	CHD7	55636	ENSG00000171316	-1.1013	predicted
miranda	MIMAT0000438	hsa-miR-152-3p	CHD7	55636	ENSG00000171316	-1.1013	predicted
miranda	MIMAT0000243	hsa-miR-148a-3p	CHD7	55636	ENSG00000171316	-1.1048	predicted
miranda	MIMAT0000438	hsa-miR-152-3p	CHD7	55636	ENSG00000171316	-1.1048	predicted
miranda	MIMAT0000243	hsa-miR-148a-3p	CHD7	55636	ENSG00000171316	-1.1048	predicted
miranda	MIMAT0000438	hsa-miR-152-3p	CHD7	55636	ENSG00000171316	-1.1048	predicted
mirdb	MIMAT0000438	hsa-miR-152-3p	CHD7	55636	ENSG00000171316	83.5648	predicted
mirdb	MIMAT0000243	hsa-miR-148a-3p	CHD7	55636	ENSG00000171316	83.5648	predicted
targetscan	MIMAT0000438	hsa-miR-152-3p	CHD7	55636	ENSG00000171316	-0.297	predicted
targetscan	MIMAT0000243	hsa-miR-148a-3p	CHD7	55636	ENSG00000171316	-0.297	predicted
targetscan	MIMAT0000067	hsa-let-7f-5p	CHD7	55636	ENSG00000171316	-0.346	predicted
targetscan	MIMAT0000077	hsa-miR-22-3p	CHD7	55636	ENSG00000171316	-0.388	predicted
miranda	MIMAT0000243	hsa-miR-148a-3p	CHD9	80205	ENSG00000177200	-0.9006	predicted
miranda	MIMAT0000077	hsa-miR-22-3p	CHD9	80205	ENSG00000177200	-1.1995	predicted
mirdb	MIMAT0000077	hsa-miR-22-3p	CHD9	80205	ENSG00000177200	86.4089	predicted
pictar	MIMAT0000438	hsa-miR-152-3p	CHD9	80205	ENSG00000177200	18.647	predicted
targetscan	MIMAT0000077	hsa-miR-22-3p	CHD9	80205	ENSG00000177200	-0.405	predicted
miranda	MIMAT0000510	hsa-miR-320a-3p	CHEK1	1111	ENSG00000149554	-0.8577	predicted
miranda	MIMAT0000510	hsa-miR-320a-3p	CHEK1	1111	ENSG00000149554	-0.913	predicted
miranda	MIMAT0000077	hsa-miR-22-3p	CHGA	1113	ENSG00000100604	-0.9451	predicted
pictar	MIMAT0000510	hsa-miR-320a-3p	CHIC1	53344	ENSG00000204116	26.1145	predicted
miranda	MIMAT0000243	hsa-miR-148a-3p	CHMP4B	128866	ENSG00000101421	-1.2532	predicted
miranda	MIMAT0000438	hsa-miR-152-3p	CHMP4B	128866	ENSG00000101421	-1.2532	predicted
targetscan	MIMAT0000243	hsa-miR-148a-3p	CHMP4B	128866	ENSG00000101421	-0.36	predicted
targetscan	MIMAT0000438	hsa-miR-152-3p	CHMP4B	128866	ENSG00000101421	-0.36	predicted
targetscan	MIMAT0000067	hsa-let-7f-5p	CHRD	8646	ENSG00000090539	-0.303	predicted
miranda	MIMAT0000438	hsa-miR-152-3p	CHRFAM7A	89832	ENSG00000166664	-0.9162	predicted
miranda	MIMAT0000243	hsa-miR-148a-3p	CHRFAM7A	89832	ENSG00000166664	-0.9162	predicted
targetscan	MIMAT0000067	hsa-let-7f-5p	CHRFAM7A	89832	ENSG00000166664	-0.418	predicted
miranda	MIMAT0000243	hsa-miR-148a-3p	CHRNA7	89832	ENSG00000175344	-0.9162	predicted
miranda	MIMAT0000438	hsa-miR-152-3p	CHRNA7	89832	ENSG00000175344	-0.9162	predicted
targetscan	MIMAT0000067	hsa-let-7f-5p	CHRNA7	1139	ENSG00000175344	-0.392	predicted
targetscan	MIMAT0000243	hsa-miR-148a-3p	CHST1	8534	ENSG00000175264	-0.408	predicted
targetscan	MIMAT0000438	hsa-miR-152-3p	CHST1	8534	ENSG00000175264	-0.408	predicted
miranda	MIMAT0000438	hsa-miR-152-3p	CHUK	1147	ENSG00000213341	-0.9117	predicted
miranda	MIMAT0000243	hsa-miR-148a-3p	CHUK	1147	ENSG00000213341	-0.9117	predicted
miranda	MIMAT0000067	hsa-let-7f-5p	CHUK	1147	ENSG00000213341	-0.9623	predicted
mirdb	MIMAT0000243	hsa-miR-148a-3p	CHUK	1147	ENSG00000213341	83.5447	predicted
mirdb	MIMAT0000438	hsa-miR-152-3p	CHUK	1147	ENSG00000213341	83.5447	predicted
mirdb	MIMAT0000243	hsa-miR-148a-3p	CHUK	1147	ENSG00000213341	83.3155	predicted
mirdb	MIMAT0000438	hsa-miR-152-3p	CHUK	1147	ENSG00000213341	83.3155	predicted
targetscan	MIMAT0000067	hsa-let-7f-5p	CHUK	1147	ENSG00000213341	-0.338	predicted
mirdb	MIMAT0000077	hsa-miR-22-3p	CIITA	4261	ENSG00000179583	89.6575	predicted
miranda	MIMAT0000438	hsa-miR-152-3p	CILP	8483	ENSG00000138615	-0.8545	predicted
miranda	MIMAT0000510	hsa-miR-320a-3p	CIRH1A	84916	ENSG00000262788	-0.8564	predicted
miranda	MIMAT0000510	hsa-miR-320a-3p	CIRH1A	84916	ENSG00000141076	-0.8564	predicted
miranda	MIMAT0000510	hsa-miR-320a-3p	CISD2	493856	ENSG00000145354	-0.8107	predicted
miranda	MIMAT0000510	hsa-miR-320a-3p	CKAP5	9793	ENSG00000175216	-1.0078	predicted
miranda	MIMAT0000077	hsa-miR-22-3p	CKS1B	1163	ENSG00000173207	-0.9128	predicted
miranda	MIMAT0000077	hsa-miR-22-3p	CKS1B	1163	ENSG00000173207	-1.0772	predicted
miranda	MIMAT0000438	hsa-miR-152-3p	CKS2	1164	ENSG00000123975	-1.074	predicted
miranda	MIMAT0000243	hsa-miR-148a-3p	CKS2	1164	ENSG00000123975	-1.074	predicted
targetscan	MIMAT0000067	hsa-let-7f-5p	CLASP2	23122	ENSG00000163539	-0.344	predicted
miranda	MIMAT0000067	hsa-let-7f-5p	CLCA3P	9629	ENSG00000153923	-1.1856	predicted
miranda	MIMAT0000510	hsa-miR-320a-3p	CLCN3	1182	ENSG00000109572	-0.8565	predicted
miranda	MIMAT0000510	hsa-miR-320a-3p	CLCN3	1182	ENSG00000109572	-0.8707	predicted
mirdb	MIMAT0000067	hsa-let-7f-5p	CLCN5	1184	ENSG00000171365	94.5941	predicted
mirdb	MIMAT0000067	hsa-let-7f-5p	CLCN5	1184	ENSG00000171365	84.6544	predicted
pictar	MIMAT0000067	hsa-let-7f-5p	CLCN5	1184	ENSG00000171365	54.5967	predicted
pictar	MIMAT0000510	hsa-miR-320a-3p	CLCN5	1184	ENSG00000171365	38.2071	predicted
mirdb	MIMAT0000243	hsa-miR-148a-3p	CLCN6	1185	ENSG00000011021	96.0802	predicted
mirdb	MIMAT0000438	hsa-miR-152-3p	CLCN6	1185	ENSG00000011021	96.0802	predicted
mirdb	MIMAT0000438	hsa-miR-152-3p	CLCN6	1185	ENSG00000011021	88.5943	predicted
mirdb	MIMAT0000243	hsa-miR-148a-3p	CLCN6	1185	ENSG00000011021	88.5943	predicted
targetscan	MIMAT0000243	hsa-miR-148a-3p	CLCN6	1185	ENSG00000011021	-0.406	predicted
targetscan	MIMAT0000438	hsa-miR-152-3p	CLCN6	1185	ENSG00000011021	-0.406	predicted
miranda	MIMAT0000067	hsa-let-7f-5p	CLDN1	9076	ENSG00000163347	-1.1559	predicted
miranda	MIMAT0000438	hsa-miR-152-3p	CLDN12	9069	ENSG00000157224	-0.9568	predicted
miranda	MIMAT0000067	hsa-let-7f-5p	CLDN12	9069	ENSG00000157224	-1.0338	predicted
mirdb	MIMAT0000067	hsa-let-7f-5p	CLDN12	102723899	ENSG00000157224	94.9868	predicted
mirdb	MIMAT0000067	hsa-let-7f-5p	CLDN12	9069	ENSG00000157224	94.9868	predicted
mirdb	MIMAT0000067	hsa-let-7f-5p	CLDN12	9069	ENSG00000157224	86.3074	predicted
mirdb	MIMAT0000067	hsa-let-7f-5p	CLDN12	102723899	ENSG00000157224	86.3074	predicted
targetscan	MIMAT0000067	hsa-let-7f-5p	CLDN12	9069	ENSG00000157224	-0.511	predicted
targetscan	MIMAT0000067	hsa-let-7f-5p	CLDN12	102723899	ENSG00000157224	-0.511	predicted
mirdb	MIMAT0000067	hsa-let-7f-5p	CLDN16	10686	ENSG00000113946	85.9136	predicted
miranda	MIMAT0000510	hsa-miR-320a-3p	CLEC12B	387837	ENSG00000256660	-0.9579	predicted
miranda	MIMAT0000438	hsa-miR-152-3p	CLEC4D	338339	ENSG00000166527	-0.8404	predicted
miranda	MIMAT0000243	hsa-miR-148a-3p	CLEC4D	338339	ENSG00000166527	-0.8404	predicted
miranda	MIMAT0000077	hsa-miR-22-3p	CLIC4	25932	ENSG00000169504	-0.824	predicted
miranda	MIMAT0000077	hsa-miR-22-3p	CLIC4	25932	ENSG00000169504	-0.8568	predicted
mirdb	MIMAT0000077	hsa-miR-22-3p	CLIC4	25932	ENSG00000169504	90.2171	predicted
targetscan	MIMAT0000077	hsa-miR-22-3p	CLIC4	25932	ENSG00000169504	-0.594	predicted
mirdb	MIMAT0000077	hsa-miR-22-3p	CLIP2	7461	ENSG00000106665	92.87	predicted
miranda	MIMAT0000438	hsa-miR-152-3p	CLIP4	79745	ENSG00000115295	-0.8722	predicted
miranda	MIMAT0000243	hsa-miR-148a-3p	CLIP4	79745	ENSG00000115295	-0.8722	predicted
miranda	MIMAT0000243	hsa-miR-148a-3p	CLOCK	9575	ENSG00000134852	-0.949	predicted
miranda	MIMAT0000438	hsa-miR-152-3p	CLOCK	9575	ENSG00000134852	-0.949	predicted
mirdb	MIMAT0000067	hsa-let-7f-5p	CLP1	10978	ENSG00000172409	91.7819	predicted
targetscan	MIMAT0000067	hsa-let-7f-5p	CLP1	10978	ENSG00000172409	-0.382	predicted
miranda	MIMAT0000077	hsa-miR-22-3p	CLPB	81570	ENSG00000162129	-0.8884	predicted
targetscan	MIMAT0000077	hsa-miR-22-3p	CLPB	81570	ENSG00000162129	-0.337	predicted
mirdb	MIMAT0000243	hsa-miR-148a-3p	CLTA	1211	ENSG00000122705	84.9554	predicted
mirdb	MIMAT0000438	hsa-miR-152-3p	CLTA	1211	ENSG00000122705	84.9554	predicted
miranda	MIMAT0000067	hsa-let-7f-5p	CMAS	55907	ENSG00000111726	-1.12	predicted
miranda	MIMAT0000510	hsa-miR-320a-3p	CNKSR2	22866	ENSG00000149970	-1.1342	predicted
mirdb	MIMAT0000510	hsa-miR-320a-3p	CNKSR2	22866	ENSG00000149970	97.7479	predicted
mirdb	MIMAT0000510	hsa-miR-320a-3p	CNKSR2	22866	ENSG00000149970	96.7965	predicted
pictar	MIMAT0000510	hsa-miR-320a-3p	CNKSR2	22866	ENSG00000149970	22.2834	predicted
targetscan	MIMAT0000077	hsa-miR-22-3p	CNKSR2	22866	ENSG00000149970	-0.372	predicted
miranda	MIMAT0000077	hsa-miR-22-3p	CNOT3	4849	ENSG00000088038	-0.8407	predicted
miranda	MIMAT0000077	hsa-miR-22-3p	CNOT3	4849	ENSG00000088038	-0.8407	predicted
miranda	MIMAT0000077	hsa-miR-22-3p	CNOT3	4849	ENSG00000088038	-0.8407	predicted
miranda	MIMAT0000077	hsa-miR-22-3p	CNOT3	4849	ENSG00000088038	-0.8407	predicted
miranda	MIMAT0000077	hsa-miR-22-3p	CNOT3	4849	ENSG00000088038	-0.8407	predicted
miranda	MIMAT0000077	hsa-miR-22-3p	CNOT3	4849	ENSG00000088038	-0.8407	predicted
miranda	MIMAT0000077	hsa-miR-22-3p	CNOT3	4849	ENSG00000088038	-0.8407	predicted
miranda	MIMAT0000077	hsa-miR-22-3p	CNOT3	4849	ENSG00000088038	-0.8407	predicted
miranda	MIMAT0000510	hsa-miR-320a-3p	CNOT4	4850	ENSG00000080802	-0.9477	predicted
miranda	MIMAT0000438	hsa-miR-152-3p	CNOT4	4850	ENSG00000080802	-1.0547	predicted
miranda	MIMAT0000243	hsa-miR-148a-3p	CNOT4	4850	ENSG00000080802	-1.0547	predicted
miranda	MIMAT0000243	hsa-miR-148a-3p	CNOT4	4850	ENSG00000080802	-1.0665	predicted
pictar	MIMAT0000510	hsa-miR-320a-3p	CNOT6	57472	ENSG00000113300	25.7187	predicted
mirdb	MIMAT0000067	hsa-let-7f-5p	CNOT6L	246175	ENSG00000138767	89.6034	predicted
pictar	MIMAT0000510	hsa-miR-320a-3p	CNOT6L	246175	ENSG00000138767	32.8984	predicted
targetscan	MIMAT0000077	hsa-miR-22-3p	CNOT6L	246175	ENSG00000138767	-0.293	predicted
miranda	MIMAT0000510	hsa-miR-320a-3p	CNOT7	29883	ENSG00000198791	-0.922	predicted
targetscan	MIMAT0000438	hsa-miR-152-3p	CNOT7	29883	ENSG00000198791	-0.31	predicted
targetscan	MIMAT0000243	hsa-miR-148a-3p	CNOT7	29883	ENSG00000198791	-0.31	predicted
miranda	MIMAT0000438	hsa-miR-152-3p	CNRIP1	25927	ENSG00000119865	-0.9984	predicted
miranda	MIMAT0000243	hsa-miR-148a-3p	CNTN4	152330	ENSG00000144619	-1.0676	predicted
miranda	MIMAT0000438	hsa-miR-152-3p	CNTN4	152330	ENSG00000144619	-1.0676	predicted
mirdb	MIMAT0000438	hsa-miR-152-3p	CNTN4	152330	ENSG00000144619	88.0594	predicted
mirdb	MIMAT0000243	hsa-miR-148a-3p	CNTN4	152330	ENSG00000144619	88.0594	predicted
targetscan	MIMAT0000243	hsa-miR-148a-3p	CNTN4	152330	ENSG00000144619	-0.415	predicted
targetscan	MIMAT0000438	hsa-miR-152-3p	CNTN4	152330	ENSG00000144619	-0.415	predicted
mirdb	MIMAT0000438	hsa-miR-152-3p	CNTNAP3B	728577	ENSG00000154529	89.2627	predicted
mirdb	MIMAT0000243	hsa-miR-148a-3p	CNTNAP3B	728577	ENSG00000154529	89.2627	predicted
miranda	MIMAT0000077	hsa-miR-22-3p	CNTNAP4	85445	ENSG00000152910	-1.1597	predicted
miranda	MIMAT0000438	hsa-miR-152-3p	CNTNAP5	129684	ENSG00000155052	-1.0124	predicted
miranda	MIMAT0000243	hsa-miR-148a-3p	CNTNAP5	129684	ENSG00000155052	-1.0124	predicted
mirdb	MIMAT0000510	hsa-miR-320a-3p	CNTNAP5	129684	ENSG00000155052	91.1792	predicted
targetscan	MIMAT0000067	hsa-let-7f-5p	CNTRL	11064	ENSG00000119397	-0.457	predicted
mirdb	MIMAT0000077	hsa-miR-22-3p	COA7	65260	ENSG00000162377	84.3514	predicted
miranda	MIMAT0000067	hsa-let-7f-5p	COIL	8161	ENSG00000121058	-1.2336	predicted
mirdb	MIMAT0000067	hsa-let-7f-5p	COIL	8161	ENSG00000121058	95.1566	predicted
targetscan	MIMAT0000067	hsa-let-7f-5p	COIL	8161	ENSG00000121058	-0.626	predicted
miranda	MIMAT0000243	hsa-miR-148a-3p	COL10A1	1300	ENSG00000123500	-1.186	predicted
miranda	MIMAT0000438	hsa-miR-152-3p	COL10A1	1300	ENSG00000123500	-1.1988	predicted
miranda	MIMAT0000067	hsa-let-7f-5p	COL14A1	7373	ENSG00000187955	-1.097	predicted
miranda	MIMAT0000067	hsa-let-7f-5p	COL1A2	1278	ENSG00000164692	-1.2727	predicted
miranda	MIMAT0000067	hsa-let-7f-5p	COL1A2	1278	ENSG00000164692	-1.2727	predicted
mirdb	MIMAT0000067	hsa-let-7f-5p	COL1A2	1278	ENSG00000164692	92.2557	predicted
targetscan	MIMAT0000067	hsa-let-7f-5p	COL1A2	1278	ENSG00000164692	-0.499	predicted
miranda	MIMAT0000510	hsa-miR-320a-3p	COL24A1	255631	ENSG00000171502	-1.1338	predicted
mirdb	MIMAT0000067	hsa-let-7f-5p	COL27A1	85301	ENSG00000196739	88.0671	predicted
miranda	MIMAT0000438	hsa-miR-152-3p	COL2A1	1280	ENSG00000139219	-0.782	predicted
miranda	MIMAT0000243	hsa-miR-148a-3p	COL2A1	1280	ENSG00000139219	-0.81	predicted
targetscan	MIMAT0000243	hsa-miR-148a-3p	COL2A1	1280	ENSG00000139219	-0.385	predicted
targetscan	MIMAT0000438	hsa-miR-152-3p	COL2A1	1280	ENSG00000139219	-0.385	predicted
miranda	MIMAT0000067	hsa-let-7f-5p	COL3A1	1281	ENSG00000168542	-1.2048	predicted
miranda	MIMAT0000067	hsa-let-7f-5p	COL3A1	1281	ENSG00000168542	-1.2048	predicted
mirdb	MIMAT0000067	hsa-let-7f-5p	COL3A1	1281	ENSG00000168542	95.4771	predicted
targetscan	MIMAT0000067	hsa-let-7f-5p	COL3A1	1281	ENSG00000168542	-0.474	predicted
miranda	MIMAT0000438	hsa-miR-152-3p	COL4A1	1282	ENSG00000187498	-0.8911	predicted
miranda	MIMAT0000243	hsa-miR-148a-3p	COL4A1	1282	ENSG00000187498	-0.8911	predicted
mirdb	MIMAT0000243	hsa-miR-148a-3p	COL4A1	1282	ENSG00000187498	95.3492	predicted
mirdb	MIMAT0000438	hsa-miR-152-3p	COL4A1	1282	ENSG00000187498	95.3492	predicted
mirdb	MIMAT0000067	hsa-let-7f-5p	COL4A1	1282	ENSG00000187498	88.3947	predicted
targetscan	MIMAT0000243	hsa-miR-148a-3p	COL4A1	1282	ENSG00000187498	-0.317	predicted
targetscan	MIMAT0000438	hsa-miR-152-3p	COL4A1	1282	ENSG00000187498	-0.317	predicted
mirdb	MIMAT0000067	hsa-let-7f-5p	COL4A2	1284	ENSG00000134871	91.7257	predicted
pictar	MIMAT0000510	hsa-miR-320a-3p	COL4A3BP	10087	ENSG00000113163	26.0507	predicted
mirdb	MIMAT0000067	hsa-let-7f-5p	COL4A6	1288	ENSG00000197565	87.3668	predicted
miranda	MIMAT0000438	hsa-miR-152-3p	COL6A3	1293	ENSG00000163359	-0.7937	predicted
miranda	MIMAT0000438	hsa-miR-152-3p	COL6A3	1293	ENSG00000163359	-0.7937	predicted
miranda	MIMAT0000510	hsa-miR-320a-3p	COL6A3	1293	ENSG00000163359	-0.9541	predicted
miranda	MIMAT0000510	hsa-miR-320a-3p	COL6A3	1293	ENSG00000163359	-0.9541	predicted
miranda	MIMAT0000510	hsa-miR-320a-3p	COL6A5	256076	ENSG00000172752	-0.847	predicted
miranda	MIMAT0000510	hsa-miR-320a-3p	COL6A5	256076	ENSG00000172752	-0.851	predicted
miranda	MIMAT0000510	hsa-miR-320a-3p	COMMD3-BMI1	648	ENSG00000269897	-0.9302	predicted
mirdb	MIMAT0000510	hsa-miR-320a-3p	COMMD3-BMI1	100532731	ENSG00000269897	91.299	predicted
miranda	MIMAT0000510	hsa-miR-320a-3p	COPS2	9318	ENSG00000166200	-1.2233	predicted
mirdb	MIMAT0000510	hsa-miR-320a-3p	COPS2	9318	ENSG00000166200	85.8668	predicted
miranda	MIMAT0000243	hsa-miR-148a-3p	COPS4	51138	ENSG00000138663	-1.0403	predicted
miranda	MIMAT0000243	hsa-miR-148a-3p	COPS4	51138	ENSG00000138663	-1.1271	predicted
miranda	MIMAT0000243	hsa-miR-148a-3p	COPS4	51138	ENSG00000138663	-1.1313	predicted
miranda	MIMAT0000510	hsa-miR-320a-3p	COQ5	84274	ENSG00000110871	-0.7867	predicted
miranda	MIMAT0000243	hsa-miR-148a-3p	COX7A2L	9167	ENSG00000115944	-0.8785	predicted
miranda	MIMAT0000438	hsa-miR-152-3p	COX7A2L	9167	ENSG00000115944	-0.8785	predicted
mirdb	MIMAT0000067	hsa-let-7f-5p	CPA4	51200	ENSG00000128510	93.8283	predicted
targetscan	MIMAT0000067	hsa-let-7f-5p	CPA4	51200	ENSG00000128510	-0.525	predicted
mirdb	MIMAT0000510	hsa-miR-320a-3p	CPD	1362	ENSG00000108582	94.6583	predicted
mirdb	MIMAT0000510	hsa-miR-320a-3p	CPD	1362	ENSG00000108582	90.8212	predicted
pictar	MIMAT0000510	hsa-miR-320a-3p	CPD	1362	ENSG00000108582	28.1379	predicted
miranda	MIMAT0000438	hsa-miR-152-3p	CPEB1	64506	ENSG00000214575	-0.8881	predicted
miranda	MIMAT0000243	hsa-miR-148a-3p	CPEB1	64506	ENSG00000214575	-0.8881	predicted
miranda	MIMAT0000510	hsa-miR-320a-3p	CPEB1	64506	ENSG00000214575	-0.9466	predicted
miranda	MIMAT0000067	hsa-let-7f-5p	CPEB1	64506	ENSG00000214575	-1.1898	predicted
miranda	MIMAT0000077	hsa-miR-22-3p	CPEB1	64506	ENSG00000214575	-1.2	predicted
mirdb	MIMAT0000067	hsa-let-7f-5p	CPEB1	64506	ENSG00000214575	92.2241	predicted
mirdb	MIMAT0000067	hsa-let-7f-5p	CPEB1	64506	ENSG00000277445	92.2241	predicted
mirdb	MIMAT0000067	hsa-let-7f-5p	CPEB1	64506	ENSG00000277445	86.7149	predicted
mirdb	MIMAT0000067	hsa-let-7f-5p	CPEB1	64506	ENSG00000214575	86.7149	predicted
targetscan	MIMAT0000077	hsa-miR-22-3p	CPEB1	64506	ENSG00000214575	-0.405	predicted
targetscan	MIMAT0000067	hsa-let-7f-5p	CPEB1	64506	ENSG00000214575	-0.481	predicted
mirdb	MIMAT0000067	hsa-let-7f-5p	CPEB2	132864	ENSG00000137449	91.7329	predicted
pictar	MIMAT0000067	hsa-let-7f-5p	CPEB2	132864	ENSG00000137449	19.4	predicted
pictar	MIMAT0000067	hsa-let-7f-5p	CPEB3	22849	ENSG00000107864	22.7307	predicted
mirdb	MIMAT0000510	hsa-miR-320a-3p	CPED1	79974	ENSG00000106034	85.4113	predicted
miranda	MIMAT0000067	hsa-let-7f-5p	CRCT1	54544	ENSG00000169509	-0.8618	predicted
targetscan	MIMAT0000067	hsa-let-7f-5p	CRCT1	54544	ENSG00000169509	-0.567	predicted
targetscan	MIMAT0000077	hsa-miR-22-3p	CREB1	1385	ENSG00000118260	-0.424	predicted
miranda	MIMAT0000510	hsa-miR-320a-3p	CREB3L1	90993	ENSG00000157613	-0.8774	predicted
miranda	MIMAT0000510	hsa-miR-320a-3p	CREB3L1	90993	ENSG00000157613	-0.9081	predicted
mirdb	MIMAT0000510	hsa-miR-320a-3p	CREB5	9586	ENSG00000146592	91.7027	predicted
pictar	MIMAT0000510	hsa-miR-320a-3p	CREB5	9586	ENSG00000146592	46.8503	predicted
pictar	MIMAT0000510	hsa-miR-320a-3p	CREB5	401317	ENSG00000146592	46.8503	predicted
pictar	MIMAT0000510	hsa-miR-320a-3p	CREBRF	153222	ENSG00000164463	24.3691	predicted
miranda	MIMAT0000438	hsa-miR-152-3p	CRISP1	167	ENSG00000124812	-1.0504	predicted
miranda	MIMAT0000243	hsa-miR-148a-3p	CRISP1	167	ENSG00000124812	-1.0504	predicted
miranda	MIMAT0000067	hsa-let-7f-5p	CRTAM	56253	ENSG00000109943	-0.7965	predicted
mirdb	MIMAT0000243	hsa-miR-148a-3p	CS	1431	ENSG00000062485	91.8051	predicted
mirdb	MIMAT0000438	hsa-miR-152-3p	CS	1431	ENSG00000062485	91.8051	predicted
targetscan	MIMAT0000243	hsa-miR-148a-3p	CS	1431	ENSG00000062485	-0.3	predicted
targetscan	MIMAT0000438	hsa-miR-152-3p	CS	1431	ENSG00000062485	-0.3	predicted
mirdb	MIMAT0000438	hsa-miR-152-3p	CSF1	1435	ENSG00000184371	88.4784	predicted
mirdb	MIMAT0000243	hsa-miR-148a-3p	CSF1	1435	ENSG00000184371	88.4784	predicted
miranda	MIMAT0000077	hsa-miR-22-3p	CSF1R	1436	ENSG00000182578	-0.7972	predicted
miranda	MIMAT0000077	hsa-miR-22-3p	CSF1R	1436	ENSG00000182578	-0.8182	predicted
targetscan	MIMAT0000077	hsa-miR-22-3p	CSF1R	1436	ENSG00000182578	-0.472	predicted
targetscan	MIMAT0000077	hsa-miR-22-3p	CSNK1A1	1452	ENSG00000113712	-0.361	predicted
miranda	MIMAT0000510	hsa-miR-320a-3p	CSPG5	10675	ENSG00000114646	-0.8841	predicted
miranda	MIMAT0000438	hsa-miR-152-3p	CSPP1	79848	ENSG00000104218	-0.8221	predicted
pictar	MIMAT0000510	hsa-miR-320a-3p	CSRNP3	80034	ENSG00000178662	59.5716	predicted
miranda	MIMAT0000510	hsa-miR-320a-3p	CST13P	164380	ENSG00000204663	-0.8296	predicted
miranda	MIMAT0000510	hsa-miR-320a-3p	CST13P	164380	ENSG00000204663	-0.8302	predicted
miranda	MIMAT0000510	hsa-miR-320a-3p	CST13P	164380	ENSG00000204663	-1.0892	predicted
miranda	MIMAT0000510	hsa-miR-320a-3p	CST13P	164380	ENSG00000204663	-1.0897	predicted
miranda	MIMAT0000067	hsa-let-7f-5p	CSTA	1475	ENSG00000121552	-1.2107	predicted
miranda	MIMAT0000243	hsa-miR-148a-3p	CSTF2T	23283	ENSG00000177613	-0.8813	predicted
miranda	MIMAT0000510	hsa-miR-320a-3p	CTDNEP1	23399	ENSG00000175826	-1.0565	predicted
targetscan	MIMAT0000067	hsa-let-7f-5p	CTDSPL2	51496	ENSG00000137770	-0.33	predicted
miranda	MIMAT0000510	hsa-miR-320a-3p	CTNNA3	29119	ENSG00000183230	-1.2507	predicted
miranda	MIMAT0000510	hsa-miR-320a-3p	CTNNB1	1499	ENSG00000168036	-0.8809	predicted
targetscan	MIMAT0000243	hsa-miR-148a-3p	CTSA	5476	ENSG00000064601	-0.541	predicted
targetscan	MIMAT0000438	hsa-miR-152-3p	CTSA	5476	ENSG00000064601	-0.541	predicted
miranda	MIMAT0000510	hsa-miR-320a-3p	CTSV	1515	ENSG00000136943	-1.2888	predicted
targetscan	MIMAT0000243	hsa-miR-148a-3p	CTTNBP2NL	55917	ENSG00000143079	-0.329	predicted
targetscan	MIMAT0000438	hsa-miR-152-3p	CTTNBP2NL	55917	ENSG00000143079	-0.329	predicted
miranda	MIMAT0000438	hsa-miR-152-3p	CUL5	8065	ENSG00000166266	-0.8406	predicted
miranda	MIMAT0000243	hsa-miR-148a-3p	CUL5	8065	ENSG00000166266	-0.8406	predicted
mirdb	MIMAT0000438	hsa-miR-152-3p	CUL5	8065	ENSG00000166266	87.2659	predicted
mirdb	MIMAT0000243	hsa-miR-148a-3p	CUL5	8065	ENSG00000166266	87.2659	predicted
targetscan	MIMAT0000438	hsa-miR-152-3p	CUL5	8065	ENSG00000166266	-0.389	predicted
targetscan	MIMAT0000243	hsa-miR-148a-3p	CUL5	8065	ENSG00000166266	-0.389	predicted
mirdb	MIMAT0000510	hsa-miR-320a-3p	CUX1	1523	ENSG00000257923	85.7143	predicted
pictar	MIMAT0000510	hsa-miR-320a-3p	CUX1	1523	ENSG00000257923	45.8184	predicted
miranda	MIMAT0000510	hsa-miR-320a-3p	CX3CR1	1524	ENSG00000168329	-0.8295	predicted
miranda	MIMAT0000067	hsa-let-7f-5p	CXADR	1525	ENSG00000154639	-1.1669	predicted
miranda	MIMAT0000243	hsa-miR-148a-3p	CXADR	1525	ENSG00000154639	-1.2773	predicted
miranda	MIMAT0000510	hsa-miR-320a-3p	CXCL12	6387	ENSG00000107562	-1.0275	predicted
mirdb	MIMAT0000510	hsa-miR-320a-3p	CXCL14	9547	ENSG00000145824	92.5489	predicted
miranda	MIMAT0000243	hsa-miR-148a-3p	CXorf23	256643	ENSG00000173681	-1.0483	predicted
miranda	MIMAT0000438	hsa-miR-152-3p	CXorf23	256643	ENSG00000173681	-1.0483	predicted
miranda	MIMAT0000510	hsa-miR-320a-3p	CXorf38	159013	ENSG00000185753	-1.2597	predicted
miranda	MIMAT0000077	hsa-miR-22-3p	CXorf58	254158	ENSG00000165182	-0.9375	predicted
mirdb	MIMAT0000510	hsa-miR-320a-3p	CXXC4	80319	ENSG00000168772	85.9952	predicted
pictar	MIMAT0000510	hsa-miR-320a-3p	CXXC4	80319	ENSG00000168772	21.8818	predicted
pictar	MIMAT0000067	hsa-let-7f-5p	CYB561D1	284613	ENSG00000174151	25.0108	predicted
pictar	MIMAT0000067	hsa-let-7f-5p	CYB561D1	284613	ENSG00000174151	24.6426	predicted
pictar	MIMAT0000067	hsa-let-7f-5p	CYB561D1	284613	ENSG00000174151	22.8621	predicted
targetscan	MIMAT0000067	hsa-let-7f-5p	CYB561D1	284613	ENSG00000174151	-0.393	predicted
miranda	MIMAT0000243	hsa-miR-148a-3p	CYB5R4	51167	ENSG00000065615	-1.205	predicted
miranda	MIMAT0000438	hsa-miR-152-3p	CYB5R4	51167	ENSG00000065615	-1.205	predicted
mirdb	MIMAT0000243	hsa-miR-148a-3p	CYB5R4	51167	ENSG00000065615	91.261	predicted
mirdb	MIMAT0000438	hsa-miR-152-3p	CYB5R4	51167	ENSG00000065615	91.261	predicted
targetscan	MIMAT0000243	hsa-miR-148a-3p	CYB5R4	51167	ENSG00000065615	-0.454	predicted
targetscan	MIMAT0000438	hsa-miR-152-3p	CYB5R4	51167	ENSG00000065615	-0.454	predicted
miranda	MIMAT0000438	hsa-miR-152-3p	CYFIP2	26999	ENSG00000055163	-1.1681	predicted
mirdb	MIMAT0000510	hsa-miR-320a-3p	CYLD	1540	ENSG00000083799	90.6001	predicted
mirdb	MIMAT0000510	hsa-miR-320a-3p	CYLD	1540	ENSG00000083799	85.587	predicted
targetscan	MIMAT0000067	hsa-let-7f-5p	CYP19A1	1588	ENSG00000137869	-0.42	predicted
miranda	MIMAT0000067	hsa-let-7f-5p	CYP46A1	10858	ENSG00000036530	-0.7894	predicted
targetscan	MIMAT0000067	hsa-let-7f-5p	CYP46A1	10858	ENSG00000036530	-0.347	predicted
mirdb	MIMAT0000510	hsa-miR-320a-3p	CYTH1	9267	ENSG00000108669	88.3094	predicted
miranda	MIMAT0000077	hsa-miR-22-3p	CYTH3	9265	ENSG00000008256	-1.178	predicted
mirdb	MIMAT0000077	hsa-miR-22-3p	CYTH3	9265	ENSG00000008256	92.5544	predicted
mirdb	MIMAT0000243	hsa-miR-148a-3p	CYTH3	9265	ENSG00000008256	92.2148	predicted
mirdb	MIMAT0000438	hsa-miR-152-3p	CYTH3	9265	ENSG00000008256	92.2148	predicted
targetscan	MIMAT0000243	hsa-miR-148a-3p	CYTH3	9265	ENSG00000008256	-0.323	predicted
targetscan	MIMAT0000438	hsa-miR-152-3p	CYTH3	9265	ENSG00000008256	-0.331	predicted
targetscan	MIMAT0000077	hsa-miR-22-3p	CYTH3	9265	ENSG00000008256	-0.679	predicted
miranda	MIMAT0000510	hsa-miR-320a-3p	CYTIP	9595	ENSG00000115165	-0.945	predicted
miranda	MIMAT0000067	hsa-let-7f-5p	CYYR1	116159	ENSG00000166265	-0.9909	predicted
miranda	MIMAT0000510	hsa-miR-320a-3p	DAAM1	23002	ENSG00000100592	-1.0425	predicted
miranda	MIMAT0000067	hsa-let-7f-5p	DACT3	147906	ENSG00000197380	-1.1219	predicted
miranda	MIMAT0000077	hsa-miR-22-3p	DAD1	1603	ENSG00000129562	-0.8455	predicted
miranda	MIMAT0000510	hsa-miR-320a-3p	DAG1	1605	ENSG00000173402	-0.9573	predicted
miranda	MIMAT0000243	hsa-miR-148a-3p	DAOA	267012	ENSG00000182346	-1.091	predicted
miranda	MIMAT0000438	hsa-miR-152-3p	DAOA	267012	ENSG00000182346	-1.091	predicted
miranda	MIMAT0000438	hsa-miR-152-3p	DAOA	267012	ENSG00000182346	-1.0942	predicted
miranda	MIMAT0000243	hsa-miR-148a-3p	DAOA	267012	ENSG00000182346	-1.0942	predicted
miranda	MIMAT0000510	hsa-miR-320a-3p	DAPL1	92196	ENSG00000163331	-1.0323	predicted
miranda	MIMAT0000243	hsa-miR-148a-3p	DAW1	164781	ENSG00000123977	-1.2155	predicted
targetscan	MIMAT0000077	hsa-miR-22-3p	DAW1	164781	ENSG00000123977	-0.405	predicted
miranda	MIMAT0000510	hsa-miR-320a-3p	DAZ1	57135	ENSG00000188120	-0.7813	predicted
miranda	MIMAT0000510	hsa-miR-320a-3p	DAZ2	57135	ENSG00000205944	-0.7813	predicted
miranda	MIMAT0000510	hsa-miR-320a-3p	DAZ2	57055	ENSG00000205944	-0.7813	predicted
miranda	MIMAT0000510	hsa-miR-320a-3p	DAZ3	57054	ENSG00000187191	-0.7813	predicted
miranda	MIMAT0000510	hsa-miR-320a-3p	DAZ4	57135	ENSG00000205916	-0.7813	predicted
miranda	MIMAT0000510	hsa-miR-320a-3p	DAZ4	57055	ENSG00000205916	-0.7813	predicted
miranda	MIMAT0000510	hsa-miR-320a-3p	DAZAP1	26528	ENSG00000071626	-1.3246	predicted
miranda	MIMAT0000510	hsa-miR-320a-3p	DAZAP1	26528	ENSG00000071626	-1.3297	predicted
miranda	MIMAT0000510	hsa-miR-320a-3p	DBF4	10926	ENSG00000006634	-0.8287	predicted
miranda	MIMAT0000510	hsa-miR-320a-3p	DBN1	1627	ENSG00000113758	-1.1072	predicted
miranda	MIMAT0000510	hsa-miR-320a-3p	DBR1	51163	ENSG00000138231	-1.2321	predicted
mirdb	MIMAT0000067	hsa-let-7f-5p	DCAF15	90379	ENSG00000132017	84.915	predicted
targetscan	MIMAT0000067	hsa-let-7f-5p	DCAF15	90379	ENSG00000132017	-0.36	predicted
mirdb	MIMAT0000510	hsa-miR-320a-3p	DCBLD2	131566	ENSG00000057019	84.3241	predicted
pictar	MIMAT0000510	hsa-miR-320a-3p	DCBLD2	131566	ENSG00000057019	19.8211	predicted
mirdb	MIMAT0000510	hsa-miR-320a-3p	DCC	1630	ENSG00000187323	84.3712	predicted
pictar	MIMAT0000510	hsa-miR-320a-3p	DCC	1630	ENSG00000187323	29.6137	predicted
miranda	MIMAT0000067	hsa-let-7f-5p	DCLRE1B	64858	ENSG00000118655	-0.7942	predicted
miranda	MIMAT0000067	hsa-let-7f-5p	DCLRE1B	64858	ENSG00000118655	-0.8025	predicted
mirdb	MIMAT0000510	hsa-miR-320a-3p	DCP1A	55802	ENSG00000272886	97.4373	predicted
mirdb	MIMAT0000510	hsa-miR-320a-3p	DCP1A	55802	ENSG00000272886	86.5138	predicted
pictar	MIMAT0000510	hsa-miR-320a-3p	DCP1A	55802	ENSG00000272886	27.8268	predicted
mirdb	MIMAT0000438	hsa-miR-152-3p	DCP2	167227	ENSG00000172795	96.8831	predicted
mirdb	MIMAT0000243	hsa-miR-148a-3p	DCP2	167227	ENSG00000172795	96.8831	predicted
mirdb	MIMAT0000243	hsa-miR-148a-3p	DCP2	167227	ENSG00000172795	85.4467	predicted
mirdb	MIMAT0000438	hsa-miR-152-3p	DCP2	167227	ENSG00000172795	85.4467	predicted
targetscan	MIMAT0000438	hsa-miR-152-3p	DCP2	167227	ENSG00000172795	-0.29	predicted
targetscan	MIMAT0000243	hsa-miR-148a-3p	DCP2	167227	ENSG00000172795	-0.301	predicted
targetscan	MIMAT0000067	hsa-let-7f-5p	DCUN1D2	55208	ENSG00000150401	-0.379	predicted
targetscan	MIMAT0000438	hsa-miR-152-3p	DCUN1D4	23142	ENSG00000109184	-0.314	predicted
targetscan	MIMAT0000243	hsa-miR-148a-3p	DCUN1D4	23142	ENSG00000109184	-0.314	predicted
targetscan	MIMAT0000243	hsa-miR-148a-3p	DDAH1	23576	ENSG00000153904	-0.34	predicted
targetscan	MIMAT0000438	hsa-miR-152-3p	DDAH1	23576	ENSG00000153904	-0.34	predicted
miranda	MIMAT0000067	hsa-let-7f-5p	DDI2	84301	ENSG00000197312	-1.266	predicted
mirdb	MIMAT0000067	hsa-let-7f-5p	DDI2	84301	ENSG00000197312	91.2438	predicted
targetscan	MIMAT0000067	hsa-let-7f-5p	DDI2	84301	ENSG00000197312	-0.496	predicted
miranda	MIMAT0000077	hsa-miR-22-3p	DDIT4	54541	ENSG00000168209	-1.1901	predicted
mirdb	MIMAT0000077	hsa-miR-22-3p	DDIT4	54541	ENSG00000168209	96.0818	predicted
targetscan	MIMAT0000077	hsa-miR-22-3p	DDIT4	54541	ENSG00000168209	-0.649	predicted
miranda	MIMAT0000067	hsa-let-7f-5p	DDX19A	55308	ENSG00000168872	-0.8884	predicted
mirdb	MIMAT0000067	hsa-let-7f-5p	DDX19A	55308	ENSG00000168872	87.3244	predicted
mirdb	MIMAT0000067	hsa-let-7f-5p	DDX19A	55308	ENSG00000168872	83.54	predicted
targetscan	MIMAT0000067	hsa-let-7f-5p	DDX19A	55308	ENSG00000168872	-0.515	predicted
miranda	MIMAT0000067	hsa-let-7f-5p	DDX19B	11269	ENSG00000157349	-1.0798	predicted
mirdb	MIMAT0000067	hsa-let-7f-5p	DDX19B	11269	ENSG00000157349	89.6472	predicted
mirdb	MIMAT0000067	hsa-let-7f-5p	DDX19B	11269	ENSG00000157349	86.8622	predicted
targetscan	MIMAT0000067	hsa-let-7f-5p	DDX19B	11269	ENSG00000157349	-0.589	predicted
miranda	MIMAT0000067	hsa-let-7f-5p	DDX26B	203522	ENSG00000165359	-1.1174	predicted
miranda	MIMAT0000067	hsa-let-7f-5p	DDX26B	203522	ENSG00000165359	-1.1174	predicted
mirdb	MIMAT0000510	hsa-miR-320a-3p	DDX54	79039	ENSG00000123064	92.9423	predicted
mirdb	MIMAT0000438	hsa-miR-152-3p	DDX6	1656	ENSG00000110367	95.1727	predicted
mirdb	MIMAT0000243	hsa-miR-148a-3p	DDX6	1656	ENSG00000110367	93.8764	predicted
mirdb	MIMAT0000438	hsa-miR-152-3p	DDX6	1656	ENSG00000110367	89.4713	predicted
mirdb	MIMAT0000243	hsa-miR-148a-3p	DDX6	1656	ENSG00000110367	86.6439	predicted
targetscan	MIMAT0000243	hsa-miR-148a-3p	DDX6	1656	ENSG00000110367	-0.363	predicted
targetscan	MIMAT0000438	hsa-miR-152-3p	DDX6	1656	ENSG00000110367	-0.363	predicted
miranda	MIMAT0000243	hsa-miR-148a-3p	DECR1	1666	ENSG00000104325	-1.1297	predicted
miranda	MIMAT0000438	hsa-miR-152-3p	DECR1	1666	ENSG00000104325	-1.1458	predicted
miranda	MIMAT0000438	hsa-miR-152-3p	DEDD	9191	ENSG00000158796	-0.8136	predicted
miranda	MIMAT0000243	hsa-miR-148a-3p	DEDD	9191	ENSG00000158796	-0.8136	predicted
targetscan	MIMAT0000438	hsa-miR-152-3p	DEDD	9191	ENSG00000158796	-0.401	predicted
targetscan	MIMAT0000243	hsa-miR-148a-3p	DEDD	9191	ENSG00000158796	-0.401	predicted
miranda	MIMAT0000067	hsa-let-7f-5p	DEFB119	245932	ENSG00000180483	-0.953	predicted
mirdb	MIMAT0000438	hsa-miR-152-3p	DENND4C	55667	ENSG00000137145	97.7078	predicted
mirdb	MIMAT0000243	hsa-miR-148a-3p	DENND4C	55667	ENSG00000137145	97.7078	predicted
pictar	MIMAT0000510	hsa-miR-320a-3p	DENND5B	160518	ENSG00000170456	18.7448	predicted
miranda	MIMAT0000510	hsa-miR-320a-3p	DESI2	51029	ENSG00000121644	-1.0127	predicted
mirdb	MIMAT0000077	hsa-miR-22-3p	DEUP1	159989	ENSG00000165325	83.3084	predicted
targetscan	MIMAT0000077	hsa-miR-22-3p	DEUP1	159989	ENSG00000165325	-0.655	predicted
miranda	MIMAT0000510	hsa-miR-320a-3p	DGKA	1606	ENSG00000065357	-0.8318	predicted
miranda	MIMAT0000243	hsa-miR-148a-3p	DGKH	160851	ENSG00000102780	-0.8678	predicted
miranda	MIMAT0000243	hsa-miR-148a-3p	DGKH	160851	ENSG00000102780	-0.8754	predicted
miranda	MIMAT0000510	hsa-miR-320a-3p	DHDDS	79947	ENSG00000117682	-0.907	predicted
mirdb	MIMAT0000510	hsa-miR-320a-3p	DHDDS	79947	ENSG00000117682	93.8877	predicted
miranda	MIMAT0000243	hsa-miR-148a-3p	DHX15	1665	ENSG00000109606	-1.1576	predicted
miranda	MIMAT0000438	hsa-miR-152-3p	DHX15	1665	ENSG00000109606	-1.1576	predicted
miranda	MIMAT0000510	hsa-miR-320a-3p	DHX15	1665	ENSG00000109606	-1.2885	predicted
mirdb	MIMAT0000067	hsa-let-7f-5p	DHX57	90957	ENSG00000163214	86.3822	predicted
targetscan	MIMAT0000067	hsa-let-7f-5p	DHX57	90957	ENSG00000163214	-0.329	predicted
targetscan	MIMAT0000067	hsa-let-7f-5p	DIAPH2	1730	ENSG00000147202	-0.307	predicted
miranda	MIMAT0000243	hsa-miR-148a-3p	DICER1	23405	ENSG00000100697	-1.0661	predicted
miranda	MIMAT0000438	hsa-miR-152-3p	DICER1	23405	ENSG00000100697	-1.0661	predicted
miranda	MIMAT0000438	hsa-miR-152-3p	DICER1	23405	ENSG00000100697	-1.0661	predicted
miranda	MIMAT0000243	hsa-miR-148a-3p	DICER1	23405	ENSG00000100697	-1.0661	predicted
mirdb	MIMAT0000438	hsa-miR-152-3p	DICER1	23405	ENSG00000100697	91.8871	predicted
mirdb	MIMAT0000243	hsa-miR-148a-3p	DICER1	23405	ENSG00000100697	91.8871	predicted
targetscan	MIMAT0000243	hsa-miR-148a-3p	DICER1	23405	ENSG00000100697	-0.29	predicted
targetscan	MIMAT0000438	hsa-miR-152-3p	DICER1	23405	ENSG00000100697	-0.29	predicted
targetscan	MIMAT0000067	hsa-let-7f-5p	DICER1	23405	ENSG00000100697	-0.355	predicted
targetscan	MIMAT0000067	hsa-let-7f-5p	DICER1	23405	ENSG00000100697	-0.356	predicted
miranda	MIMAT0000067	hsa-let-7f-5p	DIP2A	23181	ENSG00000160305	-0.79	predicted
miranda	MIMAT0000510	hsa-miR-320a-3p	DIP2A	23181	ENSG00000160305	-0.8529	predicted
miranda	MIMAT0000067	hsa-let-7f-5p	DIP2A	23181	ENSG00000160305	-0.9358	predicted
miranda	MIMAT0000510	hsa-miR-320a-3p	DIP2A	23181	ENSG00000160305	-0.9904	predicted
targetscan	MIMAT0000243	hsa-miR-148a-3p	DIPK2A	205428	ENSG00000181744	-0.393	predicted
targetscan	MIMAT0000438	hsa-miR-152-3p	DIPK2A	205428	ENSG00000181744	-0.393	predicted
miranda	MIMAT0000510	hsa-miR-320a-3p	DISC1	27185	ENSG00000162946	-0.9565	predicted
miranda	MIMAT0000510	hsa-miR-320a-3p	DISC1	27185	ENSG00000162946	-0.9626	predicted
miranda	MIMAT0000510	hsa-miR-320a-3p	DISC1	27185	ENSG00000162946	-0.9925	predicted
miranda	MIMAT0000243	hsa-miR-148a-3p	DKK3	27122	ENSG00000050165	-1.1885	predicted
targetscan	MIMAT0000067	hsa-let-7f-5p	DKK3	27122	ENSG00000050165	-0.293	predicted
miranda	MIMAT0000510	hsa-miR-320a-3p	DLAT	1737	ENSG00000150768	-1.0521	predicted
miranda	MIMAT0000510	hsa-miR-320a-3p	DLAT	1737	ENSG00000150768	-1.0521	predicted
mirdb	MIMAT0000067	hsa-let-7f-5p	DLC1	10395	ENSG00000164741	95.7545	predicted
miranda	MIMAT0000067	hsa-let-7f-5p	DLEU7	220107	ENSG00000186047	-1.0507	predicted
miranda	MIMAT0000438	hsa-miR-152-3p	DLEU7	220107	ENSG00000186047	-1.1776	predicted
miranda	MIMAT0000243	hsa-miR-148a-3p	DLEU7	220107	ENSG00000186047	-1.191	predicted
miranda	MIMAT0000243	hsa-miR-148a-3p	DLG2	1740	ENSG00000150672	-0.8938	predicted
miranda	MIMAT0000438	hsa-miR-152-3p	DLG2	1740	ENSG00000150672	-0.8938	predicted
mirdb	MIMAT0000243	hsa-miR-148a-3p	DLG2	1740	ENSG00000150672	87.5529	predicted
mirdb	MIMAT0000438	hsa-miR-152-3p	DLG2	1740	ENSG00000150672	87.5529	predicted
pictar	MIMAT0000510	hsa-miR-320a-3p	DLG2	1740	ENSG00000150672	18.6829	predicted
miranda	MIMAT0000510	hsa-miR-320a-3p	DLL1	28514	ENSG00000198719	-1.0005	predicted
mirdb	MIMAT0000067	hsa-let-7f-5p	DLST	1743	ENSG00000119689	94.3316	predicted
targetscan	MIMAT0000067	hsa-let-7f-5p	DLST	1743	ENSG00000119689	-0.346	predicted
miranda	MIMAT0000510	hsa-miR-320a-3p	DLX1	1745	ENSG00000144355	-1.0769	predicted
miranda	MIMAT0000510	hsa-miR-320a-3p	DLX1	1745	ENSG00000144355	-1.1027	predicted
mirdb	MIMAT0000510	hsa-miR-320a-3p	DLX1	1745	ENSG00000144355	89.9484	predicted
miranda	MIMAT0000067	hsa-let-7f-5p	DMD	1756	ENSG00000198947	-0.9487	predicted
miranda	MIMAT0000067	hsa-let-7f-5p	DMD	1756	ENSG00000198947	-0.9487	predicted
miranda	MIMAT0000067	hsa-let-7f-5p	DMD	1756	ENSG00000198947	-0.965	predicted
miranda	MIMAT0000067	hsa-let-7f-5p	DMD	1756	ENSG00000198947	-0.965	predicted
mirdb	MIMAT0000067	hsa-let-7f-5p	DMD	1756	ENSG00000198947	93.2794	predicted
mirdb	MIMAT0000067	hsa-let-7f-5p	DMD	1756	ENSG00000198947	89.4101	predicted
mirdb	MIMAT0000067	hsa-let-7f-5p	DMD	1756	ENSG00000198947	89.3475	predicted
pictar	MIMAT0000510	hsa-miR-320a-3p	DMD	1756	ENSG00000198947	26.8248	predicted
pictar	MIMAT0000510	hsa-miR-320a-3p	DMD	1756	ENSG00000198947	26.5992	predicted
targetscan	MIMAT0000067	hsa-let-7f-5p	DMP1	1758	ENSG00000152592	-0.329	predicted
miranda	MIMAT0000438	hsa-miR-152-3p	DMPK	1760	ENSG00000104936	-0.7784	predicted
targetscan	MIMAT0000243	hsa-miR-148a-3p	DMPK	1760	ENSG00000104936	-0.378	predicted
targetscan	MIMAT0000438	hsa-miR-152-3p	DMPK	1760	ENSG00000104936	-0.378	predicted
miranda	MIMAT0000243	hsa-miR-148a-3p	DMXL1	1657	ENSG00000172869	-0.9417	predicted
miranda	MIMAT0000438	hsa-miR-152-3p	DMXL1	1657	ENSG00000172869	-0.9417	predicted
miranda	MIMAT0000510	hsa-miR-320a-3p	DMXL1	1657	ENSG00000172869	-1.2198	predicted
miranda	MIMAT0000510	hsa-miR-320a-3p	DMXL1	1657	ENSG00000172869	-1.275	predicted
mirdb	MIMAT0000243	hsa-miR-148a-3p	DMXL1	1657	ENSG00000172869	91.8961	predicted
mirdb	MIMAT0000438	hsa-miR-152-3p	DMXL1	1657	ENSG00000172869	91.8961	predicted
mirdb	MIMAT0000243	hsa-miR-148a-3p	DMXL1	1657	ENSG00000172869	84.9879	predicted
mirdb	MIMAT0000438	hsa-miR-152-3p	DMXL1	1657	ENSG00000172869	84.9879	predicted
targetscan	MIMAT0000243	hsa-miR-148a-3p	DMXL1	1657	ENSG00000172869	-0.29	predicted
targetscan	MIMAT0000438	hsa-miR-152-3p	DMXL1	1657	ENSG00000172869	-0.29	predicted
mirdb	MIMAT0000067	hsa-let-7f-5p	DNA2	1763	ENSG00000138346	92.575	predicted
targetscan	MIMAT0000067	hsa-let-7f-5p	DNA2	1763	ENSG00000138346	-0.661	predicted
miranda	MIMAT0000067	hsa-let-7f-5p	DNAJA2	10294	ENSG00000069345	-0.8099	predicted
mirdb	MIMAT0000067	hsa-let-7f-5p	DNAJA2	10294	ENSG00000069345	84.6683	predicted
targetscan	MIMAT0000067	hsa-let-7f-5p	DNAJA2	10294	ENSG00000069345	-0.327	predicted
miranda	MIMAT0000510	hsa-miR-320a-3p	DNAJB14	79982	ENSG00000164031	-0.8849	predicted
targetscan	MIMAT0000438	hsa-miR-152-3p	DNAJB4	11080	ENSG00000162616	-0.33	predicted
targetscan	MIMAT0000243	hsa-miR-148a-3p	DNAJB4	11080	ENSG00000162616	-0.33	predicted
targetscan	MIMAT0000077	hsa-miR-22-3p	DNAJB5	25822	ENSG00000137094	-0.484	predicted
mirdb	MIMAT0000067	hsa-let-7f-5p	DNAJC1	64215	ENSG00000136770	88.5	predicted
targetscan	MIMAT0000067	hsa-let-7f-5p	DNAJC1	64215	ENSG00000136770	-0.347	predicted
miranda	MIMAT0000077	hsa-miR-22-3p	DNAJC27	51277	ENSG00000115137	-0.7993	predicted
miranda	MIMAT0000077	hsa-miR-22-3p	DNAJC27	51277	ENSG00000115137	-0.8268	predicted
targetscan	MIMAT0000077	hsa-miR-22-3p	DNAJC27	51277	ENSG00000115137	-0.52	predicted
miranda	MIMAT0000510	hsa-miR-320a-3p	DNAJC5B	85479	ENSG00000147570	-0.8634	predicted
miranda	MIMAT0000077	hsa-miR-22-3p	DNAJC7	7266	ENSG00000168259	-0.8635	predicted
miranda	MIMAT0000077	hsa-miR-22-3p	DNAJC7	7266	ENSG00000168259	-0.8635	predicted
miranda	MIMAT0000077	hsa-miR-22-3p	DNAJC7	7266	ENSG00000168259	-0.885	predicted
miranda	MIMAT0000077	hsa-miR-22-3p	DNAJC7	7266	ENSG00000168259	-0.885	predicted
miranda	MIMAT0000510	hsa-miR-320a-3p	DNER	92737	ENSG00000187957	-1.004	predicted
miranda	MIMAT0000438	hsa-miR-152-3p	DNER	92737	ENSG00000187957	-1.1004	predicted
miranda	MIMAT0000077	hsa-miR-22-3p	DNER	92737	ENSG00000187957	-1.1071	predicted
miranda	MIMAT0000243	hsa-miR-148a-3p	DNER	92737	ENSG00000187957	-1.1181	predicted
miranda	MIMAT0000510	hsa-miR-320a-3p	DNER	92737	ENSG00000187957	-1.2241	predicted
miranda	MIMAT0000067	hsa-let-7f-5p	DNER	92737	ENSG00000187957	-1.3042	predicted
mirdb	MIMAT0000510	hsa-miR-320a-3p	DNER	92737	ENSG00000187957	85.4417	predicted
miranda	MIMAT0000438	hsa-miR-152-3p	DNHD1	144132	ENSG00000179532	-1.0094	predicted
miranda	MIMAT0000243	hsa-miR-148a-3p	DNHD1	144132	ENSG00000179532	-1.0094	predicted
targetscan	MIMAT0000077	hsa-miR-22-3p	DNM3	26052	ENSG00000197959	-0.361	predicted
miranda	MIMAT0000438	hsa-miR-152-3p	DNMT1	1786	ENSG00000130816	-1.0394	predicted
miranda	MIMAT0000243	hsa-miR-148a-3p	DNMT1	1786	ENSG00000130816	-1.0394	predicted
miranda	MIMAT0000438	hsa-miR-152-3p	DNMT1	1786	ENSG00000130816	-1.0394	predicted
miranda	MIMAT0000243	hsa-miR-148a-3p	DNMT1	1786	ENSG00000130816	-1.0394	predicted
mirdb	MIMAT0000243	hsa-miR-148a-3p	DNMT1	1786	ENSG00000130816	95.6901	predicted
mirdb	MIMAT0000438	hsa-miR-152-3p	DNMT1	1786	ENSG00000130816	95.6901	predicted
mirdb	MIMAT0000243	hsa-miR-148a-3p	DNMT1	1786	ENSG00000130816	90.6174	predicted
mirdb	MIMAT0000438	hsa-miR-152-3p	DNMT1	1786	ENSG00000130816	90.6174	predicted
targetscan	MIMAT0000243	hsa-miR-148a-3p	DNMT1	1786	ENSG00000130816	-0.421	predicted
targetscan	MIMAT0000438	hsa-miR-152-3p	DNMT1	1786	ENSG00000130816	-0.421	predicted
mirdb	MIMAT0000438	hsa-miR-152-3p	DOCK6	57572	ENSG00000130158	92.0885	predicted
mirdb	MIMAT0000243	hsa-miR-148a-3p	DOCK6	57572	ENSG00000130158	92.0885	predicted
targetscan	MIMAT0000438	hsa-miR-152-3p	DOCK6	57572	ENSG00000130158	-0.396	predicted
targetscan	MIMAT0000243	hsa-miR-148a-3p	DOCK6	57572	ENSG00000130158	-0.396	predicted
miranda	MIMAT0000510	hsa-miR-320a-3p	DOT1L	84444	ENSG00000104885	-1.0768	predicted
miranda	MIMAT0000243	hsa-miR-148a-3p	DPEP2	64174	ENSG00000167261	-0.8662	predicted
miranda	MIMAT0000438	hsa-miR-152-3p	DPEP2	64174	ENSG00000167261	-0.8662	predicted
miranda	MIMAT0000243	hsa-miR-148a-3p	DPF2	5977	ENSG00000133884	-0.8504	predicted
targetscan	MIMAT0000067	hsa-let-7f-5p	DPF2	5977	ENSG00000133884	-0.392	predicted
targetscan	MIMAT0000067	hsa-let-7f-5p	DPH3	285381	ENSG00000154813	-0.718	predicted
targetscan	MIMAT0000077	hsa-miR-22-3p	DPM2	8818	ENSG00000136908	-0.508	predicted
targetscan	MIMAT0000077	hsa-miR-22-3p	DPP10	57628	ENSG00000175497	-0.288	predicted
targetscan	MIMAT0000067	hsa-let-7f-5p	DPP3	10072	ENSG00000254986	-0.475	predicted
miranda	MIMAT0000077	hsa-miR-22-3p	DPP4	1803	ENSG00000197635	-0.7793	predicted
miranda	MIMAT0000067	hsa-let-7f-5p	DPP6	1804	ENSG00000130226	-1.2084	predicted
mirdb	MIMAT0000067	hsa-let-7f-5p	DPP6	1804	ENSG00000130226	89.6146	predicted
miranda	MIMAT0000077	hsa-miR-22-3p	DPY19L2	283417	ENSG00000177990	-0.9226	predicted
miranda	MIMAT0000510	hsa-miR-320a-3p	DPY19L3	147991	ENSG00000178904	-0.846	predicted
miranda	MIMAT0000510	hsa-miR-320a-3p	DPY30	84661	ENSG00000162961	-1.0434	predicted
miranda	MIMAT0000077	hsa-miR-22-3p	DPY30	84661	ENSG00000162961	-1.1457	predicted
miranda	MIMAT0000243	hsa-miR-148a-3p	DPY30	84661	ENSG00000162961	-1.24	predicted
targetscan	MIMAT0000077	hsa-miR-22-3p	DPY30	84661	ENSG00000162961	-0.457	predicted
pictar	MIMAT0000510	hsa-miR-320a-3p	DPYSL3	1809	ENSG00000113657	27.257	predicted
targetscan	MIMAT0000243	hsa-miR-148a-3p	DRGX	644168	ENSG00000165606	-0.311	predicted
targetscan	MIMAT0000438	hsa-miR-152-3p	DRGX	644168	ENSG00000165606	-0.311	predicted
miranda	MIMAT0000510	hsa-miR-320a-3p	DSCC1	79075	ENSG00000136982	-1.252	predicted
mirdb	MIMAT0000510	hsa-miR-320a-3p	DSCC1	79075	ENSG00000136982	87.76	predicted
miranda	MIMAT0000510	hsa-miR-320a-3p	DTNA	1837	ENSG00000134769	-0.7857	predicted
miranda	MIMAT0000510	hsa-miR-320a-3p	DTNA	1837	ENSG00000134769	-0.8066	predicted
mirdb	MIMAT0000510	hsa-miR-320a-3p	DTNA	1837	ENSG00000134769	89.4917	predicted
mirdb	MIMAT0000067	hsa-let-7f-5p	DTX2	113878	ENSG00000091073	93.4739	predicted
mirdb	MIMAT0000067	hsa-let-7f-5p	DTX2	113878	ENSG00000282379	93.4739	predicted
mirdb	MIMAT0000067	hsa-let-7f-5p	DTX2	113878	ENSG00000091073	85.596	predicted
mirdb	MIMAT0000067	hsa-let-7f-5p	DTX2	113878	ENSG00000282379	85.596	predicted
targetscan	MIMAT0000067	hsa-let-7f-5p	DTX2	113878	ENSG00000091073	-0.338	predicted
targetscan	MIMAT0000067	hsa-let-7f-5p	DTX2	113878	ENSG00000091073	-0.411	predicted
mirdb	MIMAT0000067	hsa-let-7f-5p	DTX4	23220	ENSG00000110042	93.0582	predicted
mirdb	MIMAT0000067	hsa-let-7f-5p	DUSP1	1843	ENSG00000120129	83.279	predicted
targetscan	MIMAT0000243	hsa-miR-148a-3p	DUSP1	1843	ENSG00000120129	-0.32	predicted
targetscan	MIMAT0000438	hsa-miR-152-3p	DUSP1	1843	ENSG00000120129	-0.32	predicted
targetscan	MIMAT0000067	hsa-let-7f-5p	DUSP1	1843	ENSG00000120129	-0.326	predicted
miranda	MIMAT0000510	hsa-miR-320a-3p	DUSP16	80824	ENSG00000111266	-1.0417	predicted
mirdb	MIMAT0000510	hsa-miR-320a-3p	DUSP16	80824	ENSG00000280962	94.7391	predicted
mirdb	MIMAT0000510	hsa-miR-320a-3p	DUSP16	80824	ENSG00000111266	94.7391	predicted
targetscan	MIMAT0000077	hsa-miR-22-3p	DUSP16	80824	ENSG00000111266	-0.287	predicted
targetscan	MIMAT0000067	hsa-let-7f-5p	DUSP22	56940	ENSG00000112679	-0.438	predicted
miranda	MIMAT0000067	hsa-let-7f-5p	DUSP3	1845	ENSG00000108861	-0.8355	predicted
miranda	MIMAT0000438	hsa-miR-152-3p	DUSP3	1845	ENSG00000108861	-1.1649	predicted
targetscan	MIMAT0000067	hsa-let-7f-5p	DUSP4	1846	ENSG00000120875	-0.293	predicted
mirdb	MIMAT0000067	hsa-let-7f-5p	DVL3	1857	ENSG00000161202	86.3651	predicted
targetscan	MIMAT0000067	hsa-let-7f-5p	DVL3	1857	ENSG00000161202	-0.367	predicted
miranda	MIMAT0000510	hsa-miR-320a-3p	DYNC1I2	1781	ENSG00000077380	-0.8789	predicted
mirdb	MIMAT0000510	hsa-miR-320a-3p	DYNC2H1	79659	ENSG00000187240	91.6421	predicted
targetscan	MIMAT0000438	hsa-miR-152-3p	DYNLL2	140735	ENSG00000264364	-0.366	predicted
targetscan	MIMAT0000243	hsa-miR-148a-3p	DYNLL2	140735	ENSG00000264364	-0.366	predicted
miranda	MIMAT0000510	hsa-miR-320a-3p	DYNLT3	6990	ENSG00000165169	-0.8351	predicted
targetscan	MIMAT0000243	hsa-miR-148a-3p	DYRK1B	9149	ENSG00000105204	-0.305	predicted
targetscan	MIMAT0000438	hsa-miR-152-3p	DYRK1B	9149	ENSG00000105204	-0.305	predicted
miranda	MIMAT0000243	hsa-miR-148a-3p	DYRK2	8445	ENSG00000127334	-0.8254	predicted
miranda	MIMAT0000438	hsa-miR-152-3p	DYRK2	8445	ENSG00000127334	-0.8254	predicted
targetscan	MIMAT0000438	hsa-miR-152-3p	DYRK2	8445	ENSG00000127334	-0.293	predicted
targetscan	MIMAT0000243	hsa-miR-148a-3p	DYRK2	8445	ENSG00000127334	-0.293	predicted
targetscan	MIMAT0000067	hsa-let-7f-5p	DYRK2	8445	ENSG00000127334	-0.302	predicted
miranda	MIMAT0000510	hsa-miR-320a-3p	DYSF	8291	ENSG00000135636	-0.7821	predicted
mirdb	MIMAT0000067	hsa-let-7f-5p	E2F2	1870	ENSG00000282899	83.2851	predicted
mirdb	MIMAT0000067	hsa-let-7f-5p	E2F2	1870	ENSG00000007968	83.2851	predicted
miranda	MIMAT0000067	hsa-let-7f-5p	E2F5	1875	ENSG00000133740	-1.2189	predicted
mirdb	MIMAT0000067	hsa-let-7f-5p	E2F5	1875	ENSG00000133740	93.9519	predicted
mirdb	MIMAT0000067	hsa-let-7f-5p	E2F5	1875	ENSG00000133740	87.895	predicted
targetscan	MIMAT0000067	hsa-let-7f-5p	E2F5	1875	ENSG00000133740	-0.467	predicted
miranda	MIMAT0000067	hsa-let-7f-5p	E2F6	1876	ENSG00000169016	-0.9027	predicted
mirdb	MIMAT0000067	hsa-let-7f-5p	E2F6	1876	ENSG00000169016	91.1301	predicted
targetscan	MIMAT0000067	hsa-let-7f-5p	E2F6	1876	ENSG00000169016	-0.585	predicted
miranda	MIMAT0000438	hsa-miR-152-3p	E2F7	144455	ENSG00000165891	-0.8552	predicted
miranda	MIMAT0000243	hsa-miR-148a-3p	E2F7	144455	ENSG00000165891	-0.8552	predicted
miranda	MIMAT0000438	hsa-miR-152-3p	E2F7	144455	ENSG00000165891	-0.8809	predicted
miranda	MIMAT0000243	hsa-miR-148a-3p	E2F7	144455	ENSG00000165891	-0.8809	predicted
miranda	MIMAT0000510	hsa-miR-320a-3p	E2F7	144455	ENSG00000165891	-0.9263	predicted
miranda	MIMAT0000510	hsa-miR-320a-3p	E2F7	144455	ENSG00000165891	-0.953	predicted
mirdb	MIMAT0000438	hsa-miR-152-3p	E2F7	144455	ENSG00000165891	91.88	predicted
mirdb	MIMAT0000243	hsa-miR-148a-3p	E2F7	144455	ENSG00000165891	91.88	predicted
targetscan	MIMAT0000243	hsa-miR-148a-3p	E2F7	144455	ENSG00000165891	-0.311	predicted
targetscan	MIMAT0000438	hsa-miR-152-3p	E2F7	144455	ENSG00000165891	-0.311	predicted
mirdb	MIMAT0000067	hsa-let-7f-5p	EDEM3	80267	ENSG00000116406	86.2301	predicted
miranda	MIMAT0000067	hsa-let-7f-5p	EDN1	1906	ENSG00000078401	-1.1309	predicted
mirdb	MIMAT0000067	hsa-let-7f-5p	EDN1	1906	ENSG00000078401	92.522	predicted
targetscan	MIMAT0000067	hsa-let-7f-5p	EDN1	1906	ENSG00000078401	-0.521	predicted
miranda	MIMAT0000510	hsa-miR-320a-3p	EDNRA	1909	ENSG00000151617	-1.0973	predicted
targetscan	MIMAT0000077	hsa-miR-22-3p	EDNRA	1909	ENSG00000151617	-0.322	predicted
miranda	MIMAT0000067	hsa-let-7f-5p	EEA1	8411	ENSG00000102189	-0.9284	predicted
targetscan	MIMAT0000067	hsa-let-7f-5p	EEA1	8411	ENSG00000102189	-0.312	predicted
mirdb	MIMAT0000067	hsa-let-7f-5p	EEF2K	29904	ENSG00000284161	85.4544	predicted
mirdb	MIMAT0000067	hsa-let-7f-5p	EEF2K	29904	ENSG00000103319	85.4544	predicted
targetscan	MIMAT0000067	hsa-let-7f-5p	EEF2K	29904	ENSG00000103319	-0.339	predicted
miranda	MIMAT0000510	hsa-miR-320a-3p	EFCAB13	124989	ENSG00000178852	-0.9056	predicted
mirdb	MIMAT0000067	hsa-let-7f-5p	EFHD2	79180	ENSG00000142634	87.9892	predicted
targetscan	MIMAT0000067	hsa-let-7f-5p	EFHD2	79180	ENSG00000142634	-0.378	predicted
miranda	MIMAT0000510	hsa-miR-320a-3p	EFS	10278	ENSG00000100842	-0.9942	predicted
targetscan	MIMAT0000067	hsa-let-7f-5p	EGLN2	112398	ENSG00000269858	-0.308	predicted
miranda	MIMAT0000243	hsa-miR-148a-3p	EGR3	1960	ENSG00000179388	-0.8215	predicted
miranda	MIMAT0000438	hsa-miR-152-3p	EGR3	1960	ENSG00000179388	-0.8215	predicted
miranda	MIMAT0000510	hsa-miR-320a-3p	EGR3	1960	ENSG00000179388	-1.1341	predicted
targetscan	MIMAT0000243	hsa-miR-148a-3p	EGR3	1960	ENSG00000179388	-0.315	predicted
targetscan	MIMAT0000438	hsa-miR-152-3p	EGR3	1960	ENSG00000179388	-0.315	predicted
miranda	MIMAT0000438	hsa-miR-152-3p	EHBP1	23301	ENSG00000115504	-1.2087	predicted
miranda	MIMAT0000067	hsa-let-7f-5p	EHMT2	10919	ENSG00000206376	-1.1516	predicted
miranda	MIMAT0000067	hsa-let-7f-5p	EHMT2	10919	ENSG00000232045	-1.1516	predicted
miranda	MIMAT0000067	hsa-let-7f-5p	EHMT2	10919	ENSG00000227333	-1.1516	predicted
miranda	MIMAT0000067	hsa-let-7f-5p	EHMT2	10919	ENSG00000238134	-1.1516	predicted
miranda	MIMAT0000067	hsa-let-7f-5p	EHMT2	10919	ENSG00000224143	-1.1516	predicted
miranda	MIMAT0000067	hsa-let-7f-5p	EHMT2	10919	ENSG00000204371	-1.1516	predicted
miranda	MIMAT0000067	hsa-let-7f-5p	EHMT2	10919	ENSG00000236759	-1.1516	predicted
miranda	MIMAT0000510	hsa-miR-320a-3p	EIF2AK3	9451	ENSG00000172071	-1.1788	predicted
miranda	MIMAT0000510	hsa-miR-320a-3p	EIF2D	1939	ENSG00000143486	-1.1593	predicted
miranda	MIMAT0000510	hsa-miR-320a-3p	EIF2D	1939	ENSG00000143486	-1.1593	predicted
mirdb	MIMAT0000510	hsa-miR-320a-3p	EIF2D	1939	ENSG00000143486	94.7827	predicted
mirdb	MIMAT0000510	hsa-miR-320a-3p	EIF2D	1939	ENSG00000143486	86.9174	predicted
targetscan	MIMAT0000067	hsa-let-7f-5p	EIF2S2	8894	ENSG00000125977	-0.386	predicted
miranda	MIMAT0000510	hsa-miR-320a-3p	EIF3H	8667	ENSG00000147677	-1.305	predicted
miranda	MIMAT0000243	hsa-miR-148a-3p	EIF4A2	1974	ENSG00000156976	-1.139	predicted
miranda	MIMAT0000243	hsa-miR-148a-3p	EIF4A2	1974	ENSG00000156976	-1.1547	predicted
miranda	MIMAT0000243	hsa-miR-148a-3p	EIF4A2	1974	ENSG00000156976	-1.2723	predicted
targetscan	MIMAT0000243	hsa-miR-148a-3p	EIF4E3	317649	ENSG00000163412	-0.464	predicted
targetscan	MIMAT0000438	hsa-miR-152-3p	EIF4E3	317649	ENSG00000163412	-0.464	predicted
targetscan	MIMAT0000077	hsa-miR-22-3p	EIF4EBP2	1979	ENSG00000148730	-0.379	predicted
miranda	MIMAT0000077	hsa-miR-22-3p	EIF4EBP3	8637	ENSG00000243056	-0.9725	predicted
targetscan	MIMAT0000077	hsa-miR-22-3p	EIF4EBP3	8637	ENSG00000243056	-0.779	predicted
miranda	MIMAT0000067	hsa-let-7f-5p	EIF4G2	1982	ENSG00000110321	-1.284	predicted
targetscan	MIMAT0000067	hsa-let-7f-5p	EIF4G2	1982	ENSG00000110321	-0.388	predicted
pictar	MIMAT0000510	hsa-miR-320a-3p	EIF5A2	56648	ENSG00000163577	20.8236	predicted
mirdb	MIMAT0000243	hsa-miR-148a-3p	ELAVL2	1993	ENSG00000107105	87.8971	predicted
mirdb	MIMAT0000438	hsa-miR-152-3p	ELAVL2	1993	ENSG00000107105	87.8971	predicted
targetscan	MIMAT0000243	hsa-miR-148a-3p	ELAVL2	1993	ENSG00000107105	-0.3	predicted
targetscan	MIMAT0000438	hsa-miR-152-3p	ELAVL2	1993	ENSG00000107105	-0.3	predicted
mirdb	MIMAT0000243	hsa-miR-148a-3p	ELAVL4	1996	ENSG00000162374	87.3411	predicted
mirdb	MIMAT0000438	hsa-miR-152-3p	ELAVL4	1996	ENSG00000162374	87.3411	predicted
mirdb	MIMAT0000067	hsa-let-7f-5p	ELF4	2000	ENSG00000102034	85.7537	predicted
targetscan	MIMAT0000067	hsa-let-7f-5p	ELF4	2000	ENSG00000102034	-0.303	predicted
miranda	MIMAT0000438	hsa-miR-152-3p	ELF5	2001	ENSG00000135374	-0.8853	predicted
miranda	MIMAT0000243	hsa-miR-148a-3p	ELF5	2001	ENSG00000135374	-0.9113	predicted
targetscan	MIMAT0000243	hsa-miR-148a-3p	ELF5	2001	ENSG00000135374	-0.421	predicted
targetscan	MIMAT0000438	hsa-miR-152-3p	ELF5	2001	ENSG00000135374	-0.421	predicted
pictar	MIMAT0000067	hsa-let-7f-5p	ELK4	2005	ENSG00000158711	20.9261	predicted
miranda	MIMAT0000510	hsa-miR-320a-3p	ELL2	22936	ENSG00000118985	-1.0067	predicted
mirdb	MIMAT0000510	hsa-miR-320a-3p	ELL2	22936	ENSG00000118985	91.8249	predicted
pictar	MIMAT0000067	hsa-let-7f-5p	ELMSAN1	91748	ENSG00000156030	22.7309	predicted
miranda	MIMAT0000067	hsa-let-7f-5p	ELOVL4	6785	ENSG00000118402	-0.8453	predicted
targetscan	MIMAT0000067	hsa-let-7f-5p	ELOVL4	6785	ENSG00000118402	-0.386	predicted
miranda	MIMAT0000243	hsa-miR-148a-3p	ELOVL5	60481	ENSG00000012660	-0.9111	predicted
miranda	MIMAT0000243	hsa-miR-148a-3p	ELOVL5	60481	ENSG00000012660	-0.9139	predicted
miranda	MIMAT0000438	hsa-miR-152-3p	ELOVL5	60481	ENSG00000012660	-0.9364	predicted
miranda	MIMAT0000438	hsa-miR-152-3p	ELOVL5	60481	ENSG00000012660	-0.9391	predicted
mirdb	MIMAT0000077	hsa-miR-22-3p	ELOVL6	79071	ENSG00000170522	96.9126	predicted
mirdb	MIMAT0000510	hsa-miR-320a-3p	ELOVL6	79071	ENSG00000170522	88.0192	predicted
mirdb	MIMAT0000077	hsa-miR-22-3p	ELOVL6	79071	ENSG00000170522	87.5371	predicted
targetscan	MIMAT0000077	hsa-miR-22-3p	ELOVL6	79071	ENSG00000170522	-0.403	predicted
mirdb	MIMAT0000067	hsa-let-7f-5p	ELP1	8518	ENSG00000070061	88.2584	predicted
targetscan	MIMAT0000067	hsa-let-7f-5p	ELP1	8518	ENSG00000070061	-0.376	predicted
miranda	MIMAT0000077	hsa-miR-22-3p	ELP2	55250	ENSG00000134759	-0.8918	predicted
miranda	MIMAT0000510	hsa-miR-320a-3p	ELP2	55250	ENSG00000134759	-0.9301	predicted
miranda	MIMAT0000243	hsa-miR-148a-3p	ELP2	55250	ENSG00000134759	-0.9324	predicted
miranda	MIMAT0000438	hsa-miR-152-3p	ELP2	55250	ENSG00000134759	-0.9324	predicted
mirdb	MIMAT0000510	hsa-miR-320a-3p	EMILIN2	84034	ENSG00000132205	87.8821	predicted
mirdb	MIMAT0000077	hsa-miR-22-3p	EMILIN3	90187	ENSG00000183798	97.3955	predicted
miranda	MIMAT0000438	hsa-miR-152-3p	EML5	161436	ENSG00000165521	-0.8162	predicted
miranda	MIMAT0000243	hsa-miR-148a-3p	EMR1	2015	ENSG00000174837	-0.8267	predicted
miranda	MIMAT0000438	hsa-miR-152-3p	EMR1	2015	ENSG00000174837	-0.854	predicted
targetscan	MIMAT0000077	hsa-miR-22-3p	EMX2	2018	ENSG00000170370	-0.342	predicted
targetscan	MIMAT0000243	hsa-miR-148a-3p	EMX2	2018	ENSG00000170370	-0.354	predicted
targetscan	MIMAT0000438	hsa-miR-152-3p	EMX2	2018	ENSG00000170370	-0.366	predicted
pictar	MIMAT0000510	hsa-miR-320a-3p	ENAH	55740	ENSG00000154380	56.5112	predicted
targetscan	MIMAT0000077	hsa-miR-22-3p	ENO1	2023	ENSG00000074800	-0.326	predicted
miranda	MIMAT0000510	hsa-miR-320a-3p	ENOSF1	55556	ENSG00000132199	-1.1839	predicted
mirdb	MIMAT0000510	hsa-miR-320a-3p	ENTPD4	9583	ENSG00000197217	93.3225	predicted
mirdb	MIMAT0000510	hsa-miR-320a-3p	ENTPD4	9583	ENSG00000197217	88.754	predicted
mirdb	MIMAT0000067	hsa-let-7f-5p	ENTPD7	57089	ENSG00000198018	87.4965	predicted
targetscan	MIMAT0000067	hsa-let-7f-5p	ENTPD7	57089	ENSG00000198018	-0.444	predicted
mirdb	MIMAT0000510	hsa-miR-320a-3p	ENY2	56943	ENSG00000120533	84.6498	predicted
mirdb	MIMAT0000510	hsa-miR-320a-3p	ENY2	56943	ENSG00000120533	83.3302	predicted
miranda	MIMAT0000510	hsa-miR-320a-3p	EOGT	285203	ENSG00000163378	-1.2152	predicted
mirdb	MIMAT0000438	hsa-miR-152-3p	EOGT	285203	ENSG00000163378	94.2271	predicted
mirdb	MIMAT0000243	hsa-miR-148a-3p	EOGT	285203	ENSG00000163378	94.2271	predicted
mirdb	MIMAT0000510	hsa-miR-320a-3p	EOGT	285203	ENSG00000163378	91.4903	predicted
mirdb	MIMAT0000438	hsa-miR-152-3p	EOGT	285203	ENSG00000163378	90.7096	predicted
mirdb	MIMAT0000243	hsa-miR-148a-3p	EOGT	285203	ENSG00000163378	90.7096	predicted
targetscan	MIMAT0000438	hsa-miR-152-3p	EOGT	285203	ENSG00000163378	-0.587	predicted
targetscan	MIMAT0000243	hsa-miR-148a-3p	EOGT	285203	ENSG00000163378	-0.595	predicted
mirdb	MIMAT0000243	hsa-miR-148a-3p	EPAS1	2034	ENSG00000116016	85.6722	predicted
mirdb	MIMAT0000438	hsa-miR-152-3p	EPAS1	2034	ENSG00000116016	85.6722	predicted
miranda	MIMAT0000077	hsa-miR-22-3p	EPB41L2	2037	ENSG00000079819	-1.1457	predicted
mirdb	MIMAT0000077	hsa-miR-22-3p	EPB41L2	2037	ENSG00000079819	85.9978	predicted
targetscan	MIMAT0000077	hsa-miR-22-3p	EPB41L2	2037	ENSG00000079819	-0.511	predicted
miranda	MIMAT0000438	hsa-miR-152-3p	EPB41L3	23136	ENSG00000082397	-1.1937	predicted
miranda	MIMAT0000243	hsa-miR-148a-3p	EPB41L3	23136	ENSG00000082397	-1.1937	predicted
miranda	MIMAT0000243	hsa-miR-148a-3p	EPB41L3	23136	ENSG00000082397	-1.1949	predicted
miranda	MIMAT0000438	hsa-miR-152-3p	EPB41L3	23136	ENSG00000082397	-1.1949	predicted
miranda	MIMAT0000510	hsa-miR-320a-3p	EPB41L4B	54566	ENSG00000095203	-0.8594	predicted
miranda	MIMAT0000438	hsa-miR-152-3p	EPB41L4B	54566	ENSG00000095203	-1.0389	predicted
miranda	MIMAT0000243	hsa-miR-148a-3p	EPB41L4B	54566	ENSG00000095203	-1.0389	predicted
pictar	MIMAT0000510	hsa-miR-320a-3p	EPB41L5	57669	ENSG00000115109	27.2695	predicted
pictar	MIMAT0000510	hsa-miR-320a-3p	EPB41L5	57669	ENSG00000115109	27.2434	predicted
targetscan	MIMAT0000077	hsa-miR-22-3p	EPC1	80314	ENSG00000120616	-0.291	predicted
mirdb	MIMAT0000067	hsa-let-7f-5p	EPHA4	2043	ENSG00000116106	83.254	predicted
miranda	MIMAT0000067	hsa-let-7f-5p	EPHA6	285220	ENSG00000080224	-1.0286	predicted
mirdb	MIMAT0000438	hsa-miR-152-3p	EPN2	22905	ENSG00000072134	90.2878	predicted
mirdb	MIMAT0000243	hsa-miR-148a-3p	EPN2	22905	ENSG00000072134	90.2878	predicted
mirdb	MIMAT0000438	hsa-miR-152-3p	EPN2	22905	ENSG00000072134	83.9595	predicted
mirdb	MIMAT0000243	hsa-miR-148a-3p	EPN2	22905	ENSG00000072134	83.9595	predicted
miranda	MIMAT0000438	hsa-miR-152-3p	EPS15	2060	ENSG00000085832	-0.7787	predicted
miranda	MIMAT0000438	hsa-miR-152-3p	EPS15	2060	ENSG00000085832	-0.7821	predicted
miranda	MIMAT0000243	hsa-miR-148a-3p	EPS15	2060	ENSG00000085832	-0.7821	predicted
targetscan	MIMAT0000243	hsa-miR-148a-3p	EPS15	2060	ENSG00000085832	-0.322	predicted
targetscan	MIMAT0000438	hsa-miR-152-3p	EPS15	2060	ENSG00000085832	-0.322	predicted
miranda	MIMAT0000067	hsa-let-7f-5p	EPSTI1	94240	ENSG00000133106	-1.0489	predicted
miranda	MIMAT0000438	hsa-miR-152-3p	ERBB3	2065	ENSG00000065361	-1.0932	predicted
miranda	MIMAT0000243	hsa-miR-148a-3p	ERBB3	2065	ENSG00000065361	-1.0932	predicted
mirdb	MIMAT0000243	hsa-miR-148a-3p	ERBB3	2065	ENSG00000065361	95.7138	predicted
mirdb	MIMAT0000438	hsa-miR-152-3p	ERBB3	2065	ENSG00000065361	95.7138	predicted
mirdb	MIMAT0000077	hsa-miR-22-3p	ERBB3	2065	ENSG00000065361	94.7579	predicted
targetscan	MIMAT0000243	hsa-miR-148a-3p	ERBB3	2065	ENSG00000065361	-0.399	predicted
targetscan	MIMAT0000438	hsa-miR-152-3p	ERBB3	2065	ENSG00000065361	-0.399	predicted
targetscan	MIMAT0000077	hsa-miR-22-3p	ERBB3	2065	ENSG00000065361	-0.466	predicted
mirdb	MIMAT0000067	hsa-let-7f-5p	ERCC4	2072	ENSG00000175595	83.8131	predicted
mirdb	MIMAT0000067	hsa-let-7f-5p	ERCC6	2074	ENSG00000225830	91.2476	predicted
mirdb	MIMAT0000067	hsa-let-7f-5p	ERCC6	267004	ENSG00000225830	91.2476	predicted
targetscan	MIMAT0000067	hsa-let-7f-5p	ERCC6	2074	ENSG00000225830	-0.335	predicted
targetscan	MIMAT0000067	hsa-let-7f-5p	ERCC6	267004	ENSG00000225830	-0.335	predicted
miranda	MIMAT0000510	hsa-miR-320a-3p	EREG	2069	ENSG00000124882	-0.8296	predicted
targetscan	MIMAT0000067	hsa-let-7f-5p	ERGIC1	57222	ENSG00000113719	-0.363	predicted
targetscan	MIMAT0000067	hsa-let-7f-5p	ERGIC2	51290	ENSG00000087502	-0.339	predicted
miranda	MIMAT0000077	hsa-miR-22-3p	ERI2	112479	ENSG00000196678	-1.1041	predicted
miranda	MIMAT0000077	hsa-miR-22-3p	ERI2	112479	ENSG00000196678	-1.1527	predicted
targetscan	MIMAT0000077	hsa-miR-22-3p	ERI2	112479	ENSG00000196678	-0.32	predicted
miranda	MIMAT0000510	hsa-miR-320a-3p	ERMN	57471	ENSG00000136541	-1.0376	predicted
mirdb	MIMAT0000510	hsa-miR-320a-3p	ERMN	57471	ENSG00000136541	87.5826	predicted
mirdb	MIMAT0000067	hsa-let-7f-5p	ERO1A	30001	ENSG00000197930	88.8436	predicted
targetscan	MIMAT0000067	hsa-let-7f-5p	ERO1A	30001	ENSG00000197930	-0.386	predicted
miranda	MIMAT0000438	hsa-miR-152-3p	ERP27	121506	ENSG00000139055	-1.1919	predicted
miranda	MIMAT0000243	hsa-miR-148a-3p	ERP27	121506	ENSG00000139055	-1.1919	predicted
targetscan	MIMAT0000067	hsa-let-7f-5p	ERP29	10961	ENSG00000089248	-0.353	predicted
miranda	MIMAT0000438	hsa-miR-152-3p	ERRFI1	54206	ENSG00000116285	-1.3152	predicted
miranda	MIMAT0000243	hsa-miR-148a-3p	ERRFI1	54206	ENSG00000116285	-1.3152	predicted
mirdb	MIMAT0000243	hsa-miR-148a-3p	ERRFI1	54206	ENSG00000116285	94.586	predicted
mirdb	MIMAT0000438	hsa-miR-152-3p	ERRFI1	54206	ENSG00000116285	94.586	predicted
targetscan	MIMAT0000438	hsa-miR-152-3p	ERRFI1	54206	ENSG00000116285	-0.529	predicted
targetscan	MIMAT0000243	hsa-miR-148a-3p	ERRFI1	54206	ENSG00000116285	-0.529	predicted
miranda	MIMAT0000438	hsa-miR-152-3p	ESCO1	114799	ENSG00000141446	-1.0747	predicted
miranda	MIMAT0000243	hsa-miR-148a-3p	ESCO1	114799	ENSG00000141446	-1.0747	predicted
targetscan	MIMAT0000243	hsa-miR-148a-3p	ESCO1	114799	ENSG00000141446	-0.34	predicted
targetscan	MIMAT0000438	hsa-miR-152-3p	ESCO1	114799	ENSG00000141446	-0.34	predicted
targetscan	MIMAT0000067	hsa-let-7f-5p	ESPL1	9700	ENSG00000135476	-0.33	predicted
mirdb	MIMAT0000077	hsa-miR-22-3p	ESR1	2099	ENSG00000091831	96.8659	predicted
mirdb	MIMAT0000438	hsa-miR-152-3p	ESR1	2099	ENSG00000091831	96.3367	predicted
mirdb	MIMAT0000243	hsa-miR-148a-3p	ESR1	2099	ENSG00000091831	96.3367	predicted
mirdb	MIMAT0000077	hsa-miR-22-3p	ESR1	2099	ENSG00000091831	94.4603	predicted
pictar	MIMAT0000077	hsa-miR-22-3p	ESR1	2099	ENSG00000091831	27.239	predicted
targetscan	MIMAT0000243	hsa-miR-148a-3p	ESR1	2099	ENSG00000091831	-0.34	predicted
targetscan	MIMAT0000438	hsa-miR-152-3p	ESR1	2099	ENSG00000091831	-0.34	predicted
targetscan	MIMAT0000077	hsa-miR-22-3p	ESR1	2099	ENSG00000091831	-0.371	predicted
mirdb	MIMAT0000438	hsa-miR-152-3p	ESRRG	2104	ENSG00000196482	92.6015	predicted
mirdb	MIMAT0000243	hsa-miR-148a-3p	ESRRG	2104	ENSG00000196482	92.6015	predicted
mirdb	MIMAT0000510	hsa-miR-320a-3p	ESRRG	2104	ENSG00000196482	91.6755	predicted
mirdb	MIMAT0000243	hsa-miR-148a-3p	ESRRG	2104	ENSG00000196482	86.2248	predicted
mirdb	MIMAT0000438	hsa-miR-152-3p	ESRRG	2104	ENSG00000196482	86.2248	predicted
targetscan	MIMAT0000243	hsa-miR-148a-3p	ESRRG	2104	ENSG00000196482	-0.347	predicted
targetscan	MIMAT0000438	hsa-miR-152-3p	ESRRG	2104	ENSG00000196482	-0.347	predicted
miranda	MIMAT0000510	hsa-miR-320a-3p	ESYT1	23344	ENSG00000139641	-1.1233	predicted
miranda	MIMAT0000510	hsa-miR-320a-3p	ESYT3	83850	ENSG00000158220	-0.8881	predicted
miranda	MIMAT0000510	hsa-miR-320a-3p	ETFA	2108	ENSG00000140374	-1.117	predicted
mirdb	MIMAT0000510	hsa-miR-320a-3p	ETV1	2115	ENSG00000006468	88.7311	predicted
targetscan	MIMAT0000077	hsa-miR-22-3p	ETV1	2115	ENSG00000006468	-0.32	predicted
miranda	MIMAT0000243	hsa-miR-148a-3p	EXOC6	54536	ENSG00000138190	-1.094	predicted
miranda	MIMAT0000438	hsa-miR-152-3p	EXOC6	54536	ENSG00000138190	-1.094	predicted
mirdb	MIMAT0000438	hsa-miR-152-3p	EYA3	2140	ENSG00000158161	89.8348	predicted
mirdb	MIMAT0000243	hsa-miR-148a-3p	EYA3	2140	ENSG00000158161	89.8348	predicted
targetscan	MIMAT0000243	hsa-miR-148a-3p	EYA3	2140	ENSG00000158161	-0.309	predicted
targetscan	MIMAT0000438	hsa-miR-152-3p	EYA3	2140	ENSG00000158161	-0.309	predicted
miranda	MIMAT0000243	hsa-miR-148a-3p	F10	2159	ENSG00000126218	-0.8962	predicted
targetscan	MIMAT0000077	hsa-miR-22-3p	F2	2147	ENSG00000180210	-0.338	predicted
mirdb	MIMAT0000243	hsa-miR-148a-3p	F3	2152	ENSG00000117525	91.8022	predicted
mirdb	MIMAT0000438	hsa-miR-152-3p	F3	2152	ENSG00000117525	91.8022	predicted
targetscan	MIMAT0000243	hsa-miR-148a-3p	F3	2152	ENSG00000117525	-0.331	predicted
targetscan	MIMAT0000438	hsa-miR-152-3p	F3	2152	ENSG00000117525	-0.331	predicted
miranda	MIMAT0000510	hsa-miR-320a-3p	FAM103A1	83640	ENSG00000169612	-0.8796	predicted
miranda	MIMAT0000077	hsa-miR-22-3p	FAM103A1	83640	ENSG00000169612	-0.967	predicted
miranda	MIMAT0000067	hsa-let-7f-5p	FAM103A1	83640	ENSG00000169612	-1.2161	predicted
miranda	MIMAT0000438	hsa-miR-152-3p	FAM104A	84923	ENSG00000133193	-0.883	predicted
miranda	MIMAT0000243	hsa-miR-148a-3p	FAM104A	84923	ENSG00000133193	-0.883	predicted
mirdb	MIMAT0000243	hsa-miR-148a-3p	FAM104A	84923	ENSG00000133193	92.0939	predicted
mirdb	MIMAT0000438	hsa-miR-152-3p	FAM104A	84923	ENSG00000133193	92.0939	predicted
mirdb	MIMAT0000243	hsa-miR-148a-3p	FAM104A	84923	ENSG00000133193	87.7772	predicted
mirdb	MIMAT0000438	hsa-miR-152-3p	FAM104A	84923	ENSG00000133193	87.7772	predicted
mirdb	MIMAT0000438	hsa-miR-152-3p	FAM104A	84923	ENSG00000133193	87.4159	predicted
mirdb	MIMAT0000243	hsa-miR-148a-3p	FAM104A	84923	ENSG00000133193	87.4159	predicted
mirdb	MIMAT0000067	hsa-let-7f-5p	FAM104A	84923	ENSG00000133193	86.4023	predicted
targetscan	MIMAT0000067	hsa-let-7f-5p	FAM104A	84923	ENSG00000133193	-0.414	predicted
targetscan	MIMAT0000243	hsa-miR-148a-3p	FAM104A	84923	ENSG00000133193	-0.545	predicted
targetscan	MIMAT0000438	hsa-miR-152-3p	FAM104A	84923	ENSG00000133193	-0.545	predicted
targetscan	MIMAT0000243	hsa-miR-148a-3p	FAM104B	90736	ENSG00000182518	-0.566	predicted
targetscan	MIMAT0000438	hsa-miR-152-3p	FAM104B	90736	ENSG00000182518	-0.566	predicted
pictar	MIMAT0000510	hsa-miR-320a-3p	FAM117B	150864	ENSG00000138439	33.8518	predicted
targetscan	MIMAT0000067	hsa-let-7f-5p	FAM118A	55007	ENSG00000100376	-0.399	predicted
miranda	MIMAT0000067	hsa-let-7f-5p	FAM120B	84498	ENSG00000112584	-1.1256	predicted
mirdb	MIMAT0000067	hsa-let-7f-5p	FAM122A	116224	ENSG00000187866	90.4633	predicted
mirdb	MIMAT0000510	hsa-miR-320a-3p	FAM126B	285172	ENSG00000155744	90.959	predicted
mirdb	MIMAT0000510	hsa-miR-320a-3p	FAM126B	285172	ENSG00000155744	84.0511	predicted
mirdb	MIMAT0000067	hsa-let-7f-5p	FAM135A	57579	ENSG00000082269	90.9323	predicted
targetscan	MIMAT0000067	hsa-let-7f-5p	FAM135A	57579	ENSG00000082269	-0.331	predicted
miranda	MIMAT0000438	hsa-miR-152-3p	FAM13B	51306	ENSG00000031003	-0.9418	predicted
miranda	MIMAT0000243	hsa-miR-148a-3p	FAM13B	51306	ENSG00000031003	-0.9418	predicted
miranda	MIMAT0000243	hsa-miR-148a-3p	FAM149A	25854	ENSG00000109794	-1.0711	predicted
miranda	MIMAT0000438	hsa-miR-152-3p	FAM149A	25854	ENSG00000109794	-1.0711	predicted
miranda	MIMAT0000510	hsa-miR-320a-3p	FAM155A	728215	ENSG00000204442	-0.7829	predicted
mirdb	MIMAT0000510	hsa-miR-320a-3p	FAM155A	728215	ENSG00000204442	90.1179	predicted
miranda	MIMAT0000510	hsa-miR-320a-3p	FAM160B1	57700	ENSG00000151553	-1.0152	predicted
mirdb	MIMAT0000510	hsa-miR-320a-3p	FAM160B1	57700	ENSG00000151553	86.7954	predicted
pictar	MIMAT0000510	hsa-miR-320a-3p	FAM160B1	57700	ENSG00000151553	22.2341	predicted
mirdb	MIMAT0000438	hsa-miR-152-3p	FAM161A	84140	ENSG00000170264	87.7254	predicted
mirdb	MIMAT0000243	hsa-miR-148a-3p	FAM161A	84140	ENSG00000170264	87.7254	predicted
targetscan	MIMAT0000243	hsa-miR-148a-3p	FAM161A	84140	ENSG00000170264	-0.295	predicted
targetscan	MIMAT0000438	hsa-miR-152-3p	FAM161A	84140	ENSG00000170264	-0.295	predicted
mirdb	MIMAT0000438	hsa-miR-152-3p	FAM168B	130074	ENSG00000152102	94.7996	predicted
mirdb	MIMAT0000243	hsa-miR-148a-3p	FAM168B	130074	ENSG00000152102	94.7996	predicted
targetscan	MIMAT0000243	hsa-miR-148a-3p	FAM168B	130074	ENSG00000152102	-0.409	predicted
targetscan	MIMAT0000438	hsa-miR-152-3p	FAM168B	130074	ENSG00000152102	-0.409	predicted
miranda	MIMAT0000067	hsa-let-7f-5p	FAM178A	55719	ENSG00000119906	-0.8445	predicted
miranda	MIMAT0000067	hsa-let-7f-5p	FAM178A	55719	ENSG00000119906	-0.8482	predicted
miranda	MIMAT0000243	hsa-miR-148a-3p	FAM184A	79632	ENSG00000111879	-1.3008	predicted
miranda	MIMAT0000438	hsa-miR-152-3p	FAM184A	79632	ENSG00000111879	-1.3008	predicted
targetscan	MIMAT0000243	hsa-miR-148a-3p	FAM184A	79632	ENSG00000111879	-0.371	predicted
targetscan	MIMAT0000438	hsa-miR-152-3p	FAM184A	79632	ENSG00000111879	-0.371	predicted
mirdb	MIMAT0000067	hsa-let-7f-5p	FAM189A1	23359	ENSG00000273564	92.9566	predicted
mirdb	MIMAT0000067	hsa-let-7f-5p	FAM189A1	23359	ENSG00000104059	92.9566	predicted
pictar	MIMAT0000510	hsa-miR-320a-3p	FAM199X	139231	ENSG00000123575	26.228	predicted
miranda	MIMAT0000067	hsa-let-7f-5p	FAM19A1	407738	ENSG00000183662	-1.017	predicted
miranda	MIMAT0000510	hsa-miR-320a-3p	FAM201A	158228	ENSG00000204860	-1.2914	predicted
mirdb	MIMAT0000067	hsa-let-7f-5p	FAM214B	80256	ENSG00000005238	83.4759	predicted
targetscan	MIMAT0000067	hsa-let-7f-5p	FAM214B	80256	ENSG00000005238	-0.429	predicted
miranda	MIMAT0000438	hsa-miR-152-3p	FAM21A	55747	ENSG00000099290	-0.809	predicted
miranda	MIMAT0000243	hsa-miR-148a-3p	FAM21A	55747	ENSG00000099290	-0.809	predicted
miranda	MIMAT0000438	hsa-miR-152-3p	FAM21A	387680	ENSG00000099290	-0.809	predicted
miranda	MIMAT0000438	hsa-miR-152-3p	FAM21A	55747	ENSG00000099290	-0.809	predicted
miranda	MIMAT0000438	hsa-miR-152-3p	FAM21A	387680	ENSG00000272064	-0.809	predicted
miranda	MIMAT0000243	hsa-miR-148a-3p	FAM21A	387680	ENSG00000099290	-0.809	predicted
miranda	MIMAT0000243	hsa-miR-148a-3p	FAM21A	55747	ENSG00000099290	-0.809	predicted
miranda	MIMAT0000243	hsa-miR-148a-3p	FAM21A	387680	ENSG00000272064	-0.809	predicted
miranda	MIMAT0000243	hsa-miR-148a-3p	FAM21A	387680	ENSG00000099290	-0.8253	predicted
miranda	MIMAT0000243	hsa-miR-148a-3p	FAM21A	55747	ENSG00000099290	-0.8253	predicted
miranda	MIMAT0000243	hsa-miR-148a-3p	FAM21A	387680	ENSG00000272064	-0.8253	predicted
miranda	MIMAT0000438	hsa-miR-152-3p	FAM21A	55747	ENSG00000099290	-0.8253	predicted
miranda	MIMAT0000243	hsa-miR-148a-3p	FAM21A	55747	ENSG00000099290	-0.8253	predicted
miranda	MIMAT0000438	hsa-miR-152-3p	FAM21A	387680	ENSG00000099290	-0.8253	predicted
miranda	MIMAT0000438	hsa-miR-152-3p	FAM21A	55747	ENSG00000099290	-0.8253	predicted
miranda	MIMAT0000438	hsa-miR-152-3p	FAM21A	387680	ENSG00000272064	-0.8253	predicted
miranda	MIMAT0000438	hsa-miR-152-3p	FAM21B	55747	ENSG00000152726	-0.809	predicted
miranda	MIMAT0000243	hsa-miR-148a-3p	FAM21B	55747	ENSG00000152726	-0.809	predicted
miranda	MIMAT0000243	hsa-miR-148a-3p	FAM21B	55747	ENSG00000152726	-0.8253	predicted
miranda	MIMAT0000438	hsa-miR-152-3p	FAM21B	55747	ENSG00000152726	-0.8253	predicted
miranda	MIMAT0000243	hsa-miR-148a-3p	FAM21C	253725	ENSG00000172661	-0.8253	predicted
miranda	MIMAT0000438	hsa-miR-152-3p	FAM21C	253725	ENSG00000172661	-0.8253	predicted
miranda	MIMAT0000243	hsa-miR-148a-3p	FAM21C	253725	ENSG00000172661	-0.8253	predicted
miranda	MIMAT0000438	hsa-miR-152-3p	FAM21C	253725	ENSG00000172661	-0.8253	predicted
miranda	MIMAT0000438	hsa-miR-152-3p	FAM21C	253725	ENSG00000172661	-0.9199	predicted
miranda	MIMAT0000243	hsa-miR-148a-3p	FAM21C	253725	ENSG00000172661	-0.9199	predicted
miranda	MIMAT0000438	hsa-miR-152-3p	FAM21C	253725	ENSG00000172661	-0.9199	predicted
miranda	MIMAT0000243	hsa-miR-148a-3p	FAM21C	253725	ENSG00000172661	-0.9199	predicted
targetscan	MIMAT0000067	hsa-let-7f-5p	FAM222B	55731	ENSG00000173065	-0.39	predicted
targetscan	MIMAT0000067	hsa-let-7f-5p	FAM222B	55731	ENSG00000173065	-0.491	predicted
miranda	MIMAT0000077	hsa-miR-22-3p	FAM230C	26080	ENSG00000206142	-1.188	predicted
mirdb	MIMAT0000438	hsa-miR-152-3p	FAM234A	83986	ENSG00000167930	88.7538	predicted
mirdb	MIMAT0000243	hsa-miR-148a-3p	FAM234A	83986	ENSG00000167930	88.7538	predicted
miranda	MIMAT0000510	hsa-miR-320a-3p	FAM35BP	414241	ENSG00000165874	-0.8751	predicted
miranda	MIMAT0000510	hsa-miR-320a-3p	FAM35BP	414241	ENSG00000165874	-0.8751	predicted
miranda	MIMAT0000510	hsa-miR-320a-3p	FAM35BP	439965	ENSG00000165874	-0.9535	predicted
miranda	MIMAT0000510	hsa-miR-320a-3p	FAM35BP	439965	ENSG00000264651	-0.9535	predicted
miranda	MIMAT0000243	hsa-miR-148a-3p	FAM43A	131583	ENSG00000185112	-1.1856	predicted
miranda	MIMAT0000438	hsa-miR-152-3p	FAM43A	131583	ENSG00000185112	-1.1985	predicted
mirdb	MIMAT0000438	hsa-miR-152-3p	FAM43A	131583	ENSG00000185112	92.959	predicted
mirdb	MIMAT0000243	hsa-miR-148a-3p	FAM43A	131583	ENSG00000185112	92.959	predicted
targetscan	MIMAT0000438	hsa-miR-152-3p	FAM43A	131583	ENSG00000185112	-0.337	predicted
targetscan	MIMAT0000243	hsa-miR-148a-3p	FAM43A	131583	ENSG00000185112	-0.348	predicted
miranda	MIMAT0000243	hsa-miR-148a-3p	FAM43B	163933	ENSG00000183114	-1.1579	predicted
miranda	MIMAT0000438	hsa-miR-152-3p	FAM43B	163933	ENSG00000183114	-1.1579	predicted
miranda	MIMAT0000067	hsa-let-7f-5p	FAM49A	81553	ENSG00000197872	-1.112	predicted
miranda	MIMAT0000438	hsa-miR-152-3p	FAM49A	81553	ENSG00000197872	-1.3398	predicted
miranda	MIMAT0000510	hsa-miR-320a-3p	FAM49B	51571	ENSG00000153310	-1.1924	predicted
miranda	MIMAT0000077	hsa-miR-22-3p	FAM49B	51571	ENSG00000153310	-1.2258	predicted
mirdb	MIMAT0000077	hsa-miR-22-3p	FAM49B	51571	ENSG00000153310	87.6989	predicted
targetscan	MIMAT0000077	hsa-miR-22-3p	FAM49B	51571	ENSG00000153310	-0.628	predicted
miranda	MIMAT0000510	hsa-miR-320a-3p	FAM63B	54629	ENSG00000128923	-1.0078	predicted
miranda	MIMAT0000510	hsa-miR-320a-3p	FAM66C	440078	ENSG00000226711	-0.8667	predicted
miranda	MIMAT0000510	hsa-miR-320a-3p	FAM73A	374986	ENSG00000180488	-1.0661	predicted
targetscan	MIMAT0000243	hsa-miR-148a-3p	FAM81A	145773	ENSG00000157470	-0.293	predicted
targetscan	MIMAT0000438	hsa-miR-152-3p	FAM81A	145773	ENSG00000157470	-0.315	predicted
miranda	MIMAT0000438	hsa-miR-152-3p	FAM91A1	157769	ENSG00000176853	-0.9586	predicted
miranda	MIMAT0000243	hsa-miR-148a-3p	FAM91A1	157769	ENSG00000176853	-0.9586	predicted
mirdb	MIMAT0000510	hsa-miR-320a-3p	FAM91A1	157769	ENSG00000176853	89.9353	predicted
miranda	MIMAT0000077	hsa-miR-22-3p	FAM96A	84191	ENSG00000166797	-0.8385	predicted
miranda	MIMAT0000077	hsa-miR-22-3p	FAS	355	ENSG00000026103	-0.8831	predicted
miranda	MIMAT0000077	hsa-miR-22-3p	FAS	355	ENSG00000026103	-0.8831	predicted
miranda	MIMAT0000067	hsa-let-7f-5p	FAS	355	ENSG00000026103	-0.8861	predicted
miranda	MIMAT0000067	hsa-let-7f-5p	FAS	355	ENSG00000026103	-0.8861	predicted
miranda	MIMAT0000077	hsa-miR-22-3p	FAS	355	ENSG00000026103	-0.8925	predicted
miranda	MIMAT0000077	hsa-miR-22-3p	FAS	355	ENSG00000026103	-0.8925	predicted
miranda	MIMAT0000067	hsa-let-7f-5p	FAS	355	ENSG00000026103	-0.8954	predicted
miranda	MIMAT0000067	hsa-let-7f-5p	FAS	355	ENSG00000026103	-0.8954	predicted
miranda	MIMAT0000077	hsa-miR-22-3p	FAS	355	ENSG00000026103	-0.9553	predicted
miranda	MIMAT0000077	hsa-miR-22-3p	FAS	355	ENSG00000026103	-0.9553	predicted
miranda	MIMAT0000067	hsa-let-7f-5p	FAS	355	ENSG00000026103	-0.963	predicted
miranda	MIMAT0000067	hsa-let-7f-5p	FAS	355	ENSG00000026103	-0.963	predicted
targetscan	MIMAT0000067	hsa-let-7f-5p	FAS	355	ENSG00000026103	-0.489	predicted
mirdb	MIMAT0000067	hsa-let-7f-5p	FASLG	356	ENSG00000117560	84.7578	predicted
targetscan	MIMAT0000067	hsa-let-7f-5p	FASLG	356	ENSG00000117560	-0.421	predicted
miranda	MIMAT0000510	hsa-miR-320a-3p	FAT1	2195	ENSG00000083857	-0.8165	predicted
mirdb	MIMAT0000067	hsa-let-7f-5p	FAXC	84553	ENSG00000146267	86.8375	predicted
[truncated: 4,688 more rows]
